# Supplementary material for: Effects of air pollution on restricted activity days: systematic review and meta-analysis
Source: Environ Health. 2023 Mar 30;22:31. doi: 10.1186/s12940-023-00979-8 (PMC10061989; doi:10.1186/s12940-023-00979-8)
Supplement: Supplementary file 2 — Additional file 2. Studies included and excluded. [file 12940_2023_979_MOESM2_ESM.xlsx]

## Sheet: Records
ID	PublicationYear	Authors	Title	Journal	IncludedByTitle	IncludedByAbstract	IncludedByFullText	ReasonsForExclusion
1	2001	A -H -Mackerness, S.; John, C. F.; Jordan, B.; Thomas, B.	Early signaling components in ultraviolet-B responses: distinct roles for different reactive oxygen species and nitric oxide.	FEBS letters	No
2	2006	A.H., Javid; A., Emamzadeh; A.A., Hamidi; A., Arjmandzadeh	Applying the heat integration in order to environmental pollutants minimization in distillation columns	Iran. J. Environ. Health Sci. Eng.	No
3	2000	Aartman, I. H.; de Jongh, A.; Makkes, P. C.; Hoogstraten, J.	Dental anxiety reduction and dental attendance after treatment in a dental fear clinic: a follow-up study.	Community dentistry and oral epidemiology	No
4	1996	Abou Sekkina, M.M.	The effects of ionizing radiation, temperature and substitutions on the thermophysical properties of La-ferrite polycrystals	Journal of Radioanalytical and Nuclear Chemistry	No
5	1996	Abou Sekkina, M.M.; Gomma, G.E.K.; El-Hefnay, G.B.; Nassar, A.M.A.	The effects of gamma radiation and different substitution on the spectro-mechanical properties of La-ferrite polycrystals	Journal of Radioanalytical and Nuclear Chemistry	No
6	2002	Abou Taleb, Magda A.; Mohamed, Mahmoud F.; Nofal, Faten H.; Noweir, Kamal H.; El-Barawy, Mohamed A.	Indoor air quality of schools in Alexandria City.	The Journal of the Egyptian Public Health Association	No
7	2017	Abuelhia, E.	Evaluation of annual effective dose from indoor radon concentration in Eastern Province, Dammam, Saudi Arabia	Radiation Physics and Chemistry	No
8	2022	Acernese, F.; Agathos, M.; Ain, A.; Albanesi, S.; Allocca, A.; Amato, A.; Andrade, T.; Andres, N.; Andrić, T.; Ansoldi, S.; Antier, S.; Arène, M.; Arnaud, N.; Assiduo, M.; Astone, P.; Aubin, F.; Babak, S.; Badaracco, F.; Bader, M.K.M.; Bagnasco, S.; Baird, J.; Ballardin, G.; Baltus, G.; Barbieri, C.; Barneo, P.; Barone, F.; Barsuglia, M.; Barta, D.; Basti, A.; Bawaj, M.; Bazzan, M.; Bejger, M.; B…	Calibration of advanced Virgo and reconstruction of the detector strain h( t) during the observing run O3	Classical and Quantum Gravity	No
9	2020	Acosta-Acosta, D.F.; El-Rayes, K.	Optimal design of classroom spaces in naturally-ventilated buildings to maximize occupant satisfaction with human bioeffluents/body odor levels	Building and Environment	No
10	2015	Adar, Sara D.; D'Souza, Jennifer; Sheppard, Lianne; Kaufman, Joel D.; Hallstrand, Teal S.; Davey, Mark E.; Sullivan, James R.; Jahnke, Jordan; Koenig, Jane; Larson, Timothy V.; Liu, L. J. Sally	Adopting Clean Fuels and Technologies on School Buses. Pollution and Health Impacts in Children.	American journal of respiratory and critical care medicine	No
11	2021	Adesina, A.O.; Sakugawa, H.	Photochemically generated nitric oxide in seawater: The peroxynitrite sink and its implications for daytime air quality	Science of the Total Environment	No
12	1992	Agaev, F.B.; Agaev, D.A.	Comparative evaluation of morbidity in workers engaged into superphosphate production	Meditsina Truda I Promyshlennaya Ekologiya	No
13	2020	Aggelopoulos, C.A.; Meropoulis, S.; Hatzisymeon, M.; Lada, Z.G.; Rassias, G.	Degradation of antibiotic enrofloxacin in water by gas-liquid nsp-DBD plasma: Parametric analysis, effect of H2O2 and CaO2 additives and exploration of degradation mechanisms	Chemical Engineering Journal	No
14	2018	Aggelopoulos, C.A.; Tataraki, D.; Rassias, G.	Degradation of atrazine in soil by dielectric barrier discharge plasma - Potential singlet oxygen mediation	Chemical Engineering Journal	No
15	2008	Ahmadzadeh, A.; Arastoopour, H.	Three-dimensional numerical simulation of a horizontal rotating fluidized bed	Powder Technology	No
16	2016	Akinlabi, S.A.; Mbohwa, C.	Evaluating operational challenges of road freight system	Lecture Notes in Engineering and Computer Science	No
17	2019	Al Assaad, D.; Ghali, K.; Ghaddar, N.	Particles dispersion due to human prostration cycle and ventilation system in a prayer room	Building and Environment	No
18	2019	Al Assaad, D.; Ghali, K.; Ghaddar, N.	Effect of the human prayer cycle on the dispersion of particles and indoor air quality	7th International Conference On Energy Research and Development, ICERD 2019	No
19	2021	Alameddine, M.; Siraki, A.; Tonoyan, L.; Gamal El-Din, M.	Treatment of a mixture of pharmaceuticals, herbicides and perfluorinated compounds by powdered activated carbon and ozone: Synergy, catalysis and insights into non-free [rad]OH contingent mechanisms	Science of the Total Environment	No
20	2018	Al-Anazi, A.; Abdelraheem, W.H.; Han, C.; Nadagouda, M.N.; Sygellou, L.; Arfanis, M.K.; Falaras, P.; Sharma, V.K.; Dionysiou, D.D.	Cobalt ferrite nanoparticles with controlled composition-peroxymonosulfate mediated degradation of 2-phenylbenzimidazole-5-sulfonic acid	Applied Catalysis B: Environmental	No
21	2016	Albaloushi, R.; Alghafri, A.; Ghazal, S.; Aljaberi, A.; Abuelgasim, A.	Investigations on the seasonal and inter-annual variations of the atmospheric aerosol optical depth in the United Arab Emirates using MODIS satellite data	37th Asian Conference on Remote Sensing, ACRS 2016	No
22	2003	Alberg, Anthony J.; Diette, Gregory B.; Ford, Jean G.	Invited commentary: Attendance and absence as markers of health status--the example of active and passive cigarette smoking.	American journal of epidemiology	No
23	2019	Albert-Lőrincz, Eniko; Paulik, Edit; Szabo, Bela; Foley, Kristie; Gasparik, Andrea Ildiko	Adolescent smoking and the social capital of local communities in three counties in Romania.	Gaceta sanitaria	No
24	1988	Aldashev, A. A.; Atabaev, N. M.	[Ways to rationalize the nutrition of workers in the paint and varnish industry].	Voprosy pitaniia	No
25	1988	Aldashev, A.A.; Atabaev, N.M.	Ways to rationalize the nutrition of workers in the paint and varnish industry [O putiakh ratsionalizatsii pitaniia rabotnikov lakokrasochnogo proizvodstva.]	Voprosy pitaniia	No
26	2002	Al-Dawood, K. M.	Risk factors associated with hospital emergency visits among asthmatic schoolboys in Saudi Arabia.	Eastern Mediterranean health journal = La revue de sante de la Mediterranee orientale = al-Majallah al-sihhiyah li-sharq al-mutawassit	Yes	No
27	1967	Alderson, M. R.	Data on sickness absence in some recent publications of the Ministry of Pensions and National Insurance.	British journal of preventive & social medicine	Yes	Yes	No	Lack of association values in the reports
28	2021	Alfonso-Muniozguren, P.; Ferreiro, C.; Richard, E.; Bussemaker, M.; Lombraña, J.I.; Lee, J.	Analysis of ultrasonic pre-treatment for the ozonation of humic acids	Ultrasonics Sonochemistry	No
29	2017	Al-Hamadani, Y.A.J.; Park, C.M.; Assi, L.N.; Chu, K.H.; Hoque, S.; Jang, M.; Yoon, Y.; Ziehl, P.	Sonocatalytic removal of ibuprofen and sulfamethoxazole in the presence of different fly ash sources	Ultrasonics Sonochemistry	No
30	1996	Alho, O. P.; Läärä, E.; Oja, H.	Public health impact of various risk factors for acute otitis media in northern Finland.	American journal of epidemiology	Yes	No
31	2010	Ali, N.; Khan, E. U.; Akhter, P.; Khan, F.; Waheed, A.	Estimation of mean annual effective dose through radon concentration in the water and indoor air of Islamabad and Murree.	Radiation protection dosimetry	No
32	1978	Alieva, Z.A.	Occupational affections of the organ of vision produced by iodine and their prevention	Meditsina Truda I Promyshlennaya Ekologiya	No
33	2021	Allison, Serah Joan; Docherty, Paul David; Pons, Dirk; Chase, James Geoffrey	Frequency and duration of ambulance officer exposure to nitrous oxide and methoxyflurane in New Zealand.	International archives of occupational and environmental health	No
34	2021	Al-Otaibi, J.S.; Abdel-Rahman, M.A.; Almuqrin, A.H.; El-Gogary, T.M.; Mahmoud, M.A.M.; El-Nahas, A.M.	Thermo-kinetic theoretical studies on pyrolysis of dimethoxymethane fuel additive	Fuel	No
35	2020	Alpert, J.S.; Seward, P.N.	Should We Have a Universal 1-Week Lockdown Every Year?	American Journal of Medicine	No
36	2021	Alsallakh, M.A.; Sivakumaran, S.; Kennedy, S.; Vasileiou, E.; Lyons, R.A.; Robertson, C.; Sheikh, A.; Davies, G.A.; Simpson, C.R.; McMenamin, J.; Ritchie, L.D.; Woolhouse, M.; Stagg, H.R.; Marques, D.; Murray, J.; Stock, S.; Wood, R.; McCowan, C.; Agrawal, U.; Docherty, A.B.; Mulholland, R.H.; Moore, E.; Marple, J.; Hammersley, V.; Collaborators, on behalf of the EAVE II	Impact of COVID-19 lockdown on the incidence and mortality of acute exacerbations of chronic obstructive pulmonary disease: national interrupted time series analyses for Scotland and Wales	BMC Medicine	No
37	2022	Alterary, S.S.; El-Tohamy, M.F.	Advanced Functionalized CeO2/Al2 O3 Nanocomposite Sensor for Determination of Opioid Medication Tramadol Hydrochloride in Pharmaceutical Formulations	Nanomaterials	No
38	2000	Altobelli, S.A.; Caprihan, A.; Fukushima, E.; Seymour, J.D.	Nuclear magnetic resonance studies of granular flows - Current status	Materials Research Society Symposium - Proceedings	No
39	1964	Altshuler, B.; Nelson, N.; Kuschner, M.	Estimation of lung tissue dose from the inhalation of radon and daughters	Health Physics	No
40	2018	Ambasta, Anshula; Buonocore, Jonathan J.	Carbon pricing: a win-win environmental and public health policy.	Canadian journal of public health = Revue canadienne de sante publique	No
41	2018	Ambler, E.A.; Vandiver, C.; Vandiver, J.	The city of redding, California implements pipe bursting for existing asbestos cement gravity sewer pipe	NASTT's 2018 No-Dig Show	No
42	1992	Amirov, N. Kh; Khamitova, R. Ia	[The working conditions and morbidity with temporary loss of work capacity for those engaged in the manufacture of household chemical preparations].	Gigiena truda i professional'nye zabolevaniia	No
43	2021	Amoatey, P.; Khaniabadi, Y.O.; Sicard, P.; Siddiqi, S.A.; De Marco, A.; Sulaiman, H.	Temporal Incidence and Prevalence of Bronchitis and Morbidities from Exposure to Ambient PM2.5and PM10	Environmental Justice	Yes	Yes	No	Reviews, guidelines, or predictive studies
44	2020	Amoatey, P.; Sicard, P.; De Marco, A.; Khaniabadi, Y.O.	Long-term exposure to ambient PM2.5 and impacts on health in Rome, Italy	Clinical Epidemiology and Global Health	Yes	Yes	No	Reviews, guidelines, or predictive studies
45	2014	Amoly, Elmira; Dadvand, Payam; Forns, Joan; López-Vicente, Mónica; Basagaña, Xavier; Julvez, Jordi; Alvarez-Pedrerol, Mar; Nieuwenhuijsen, Mark J.; Sunyer, Jordi	Green and blue spaces and behavioral development in Barcelona schoolchildren: the BREATHE project.	Environmental health perspectives	No
46	2020	An, W.; Tian, L.; Hu, J.; Liu, L.; Cui, W.; Liang, Y.	Efficient degradation of organic pollutants by catalytic ozonation and photocatalysis synergy system using double-functional MgO/g-C3N4 catalyst	Applied Surface Science	No
47	1966	Anderson, D. O.; Larsen, A. A.	The incidence of illness among young children in two communities of different air quality: a pilot study.	Canadian Medical Association journal	Yes	Yes	No	Lack of association values in the reports
48	2013	Annesi-Maesano, Isabella; Baiz, Nour; Banerjee, Soutrik; Rudnai, Peter; Rive, Solenne; Group, SINPHONIE	Indoor air quality and sources in schools and related health effects.	Journal of toxicology and environmental health. Part B, Critical reviews	No
49	1970	Applebury, T.E.; Schaer, M.J.	Analysis of kraft pulp mill gases by process gas chromatography	Journal of the Air Pollution Control Association	No
50	2016	Ara, S.; Tekeşin, C.	The monetary valuation of acute respiratory illness from air pollution in Turkey	Atmospheric Pollution Research	Yes	No
51	2002	Aravindakumar, C.T.; De Ley, M.; Ceulemans, J.	Kinetics of the anaerobic reaction of nitric oxide with cysteine, glutathione and cysteine-containing proteins: Implications for in vivo S-nitrosation	Journal of the Chemical Society. Perkin Transactions 2	No
52	1967	Archer, V.E.; Lundin Jr., F.E.	Radiogenic lung cancer in man: Exposure-effect relationship	Environmental Research	No
53	2018	Ardura-Garcia, Cristina; Stolbrink, Marie; Zaidi, Seher; Cooper, Philip J.; Blakey, John D.	Predictors of repeated acute hospital attendance for asthma in children: A systematic review and meta-analysis.	Pediatric pulmonology	No
54	2009	Aro, L.; Sauni, R.; Lusa, S.; Lindholm, H.; Uitti, J.	[Respiratory tract symptoms and illnesses in rescue and clearance workers after the World Trade Center catastrophe]. [Pelastus- ja raivaustyöntekijöiden hengitystieoireet World Trade Centerin katastrofin jälkeen.]	Duodecim; lääketieteellinen aikakauskirja	No
55	2009	Aro, Leena; Sauni, Riitta; Lusa, Sirpa; Lindholm, Harri; Uitti, Jukka	[Respiratory tract symptoms and illnesses in rescue and clearance workers after the World Trade Center catastrophe].	Duodecim; laaketieteellinen aikakauskirja	No
56	2018	Arregocés, H.A.; Rojano, R.; Angulo, L.; Restrepo, G.	Intake Fraction of PM10 from Coal Mine Emissions in the North of Colombia	Journal of Environmental and Public Health	No
57	2018	Arregocés, Heli A.; Rojano, Roberto; Angulo, Luis; Restrepo, Gloria	Intake Fraction of PM(10) from Coal Mine Emissions in the North of Colombia.	Journal of environmental and public health	No
58	1986	Arundel, A. V.; Sterling, E. M.; Biggin, J. H.; Sterling, T. D.	Indirect health effects of relative humidity in indoor environments.	Environmental health perspectives	No
59	2020	Asgari, E.; Farzadkia, M.; Esrafili, A.; Badi, M.Y.; Jokandan, S.F.; Sobhi, H.R.	Application of a photocatalytic ozonation process using TiO2 magnetic nanoparticles for the removal of Ceftazide from aqueous solutions: Evaluation of performance, comparative study and mechanism	Optik	No
60	2021	Asgari, E.; Sheikhmohammadi, A.; Nourmoradi, H.; Nazari, S.; Aghanaghad, M.	Degradation of ciprofloxacin by photocatalytic ozonation process under irradiation with UVA: Comparative study, performance and mechanism	Process Safety and Environmental Protection	No
61	2020	Asgari, G.; Seidmohammadi, A.; Faradmal, J.; Esrafili, A.; Noori Sepehr, M.; Jafarinia, M.	Optimization of synthesis a new composite of nano-MgO, CNT and Graphite as a catalyst in heterogeneous catalytic ozonation for the treatment of pesticide-laden wastewater	Journal of Water Process Engineering	No
62	2020	Asgari, G.; Seidmohammadi, A.; Rahmani, A.R.; Samarghandi, M.R.; Faraji, H.	Application of the UV/sulfoxylate/phenol process in the simultaneous removal of nitrate and pentachlorophenol from the aqueous solution	Journal of Molecular Liquids	No
63	2007	Ashbaugh, L.L.; Keshtkar, H.	A combustion chamber for sampling Polycyclic Aromatic Hydrocarbons (PAH) in agricultural burning emissions	100th Annual Conference and Exhibition of the Air and Waste Management Association 2007, ACE 2007	No
64	2012	Ashrafi, K.; Hoshyaripour, Gh.; Nadjar Araabi, B.; Keshavarzi Shirazi, H.	Prediction of daily carbon monoxide concentration using hybrid FS-ANFIS model based on atmospheric stability analysis; case study: City of Tehran	Journal of the Earth and Space Physics	No
65	2009	Ashrafi, Kh.	Comparison between MPDATA and high order upwind compact finite difference methods in air pollutants dispersion modeling	Journal of Environmental Studies	No
66	2019	Aslam, M.; Tahir Soomro, M.; Ismail, I.M.I.; Salah, N.; Waqar Ashraf, M.; Qari, H.A.; Hameed, A.	The performance of silver modified tungsten oxide for the removal of 2-CP and 2-NP in sunlight exposure: Optical, electrochemical and photocatalytic properties	Arabian Journal of Chemistry	No
67	2006	Aslan, Sahin; Kandiş, Hayati; Akgun, Metin; Cakir, Zeynep; Inandi, Tacettin; Görgüner, Metin	The effect of nebulized NaHCO3 treatment on "RADS" due to chlorine gas inhalation.	Inhalation toxicology	No
68	2021	Ataei, A.; McManamon, P.; Bradley, C.; Wagner, M.; Ruff, E.	Determining the quadratic electro-optic coefficients for polycrystalline pb(Mg1/3nb2/3)o3-pbtio3 (pmn-pt) using a polarization-independent electro-optical laser beam steerer	Applied Sciences (Switzerland)	No
69	1989	Aubry, C.; Teculescu, D.; Chau, N.; Viaggi, M. N.; Pham, Q. T.; Manciaux, M.	[Respiratory health of children and atmospheric pollution. I. Respiratory symptoms].	Revue des maladies respiratoires	Yes	Yes	No	Articles not available in full-text
70	2003	Audin, L.	Inside scoop on outside air	Engineered Systems	No
71	1992	Auermann, E.; Bigl, S.; Hajduk, F.; Meyer, R.; Lippmann, R.	[Effect of air pollutants on the health of the Annaberg district population with special reference to acute respiratory tract diseases].	Kinderarztliche Praxis	Yes	Yes	No	Repetition of articles or data
72	1992	Auermann, E.; Bigl, S.; Hajduk, F.; Meyer, R.; Lippmann, R.	Effect of air pollutants on the health of the Annaberg district population with special reference to acute respiratory tract diseases [Untersuchungen über die Auswirkungen von Luftverunreinigungen auf die Gesundheit der Bevölkerung im Kreis Annaberg unter besonderer Berücksichtigung der akuten respiratorischen Erkrankungen.]	Kinderärztliche Praxis	Yes	Yes	No	Articles not available in full-text
73	1981	Avdeeva, I. A.	[Work capacity and health status characteristics of women workers in the wood-working industry].	Gigiena truda i professional'nye zabolevaniia	No
74	1981	Avdeeva, I.A.	Characterization of the Working Capacity and Health State of Female Workers Engaged in Woodworking Manufacture. [KHARAKTERISTIKA RABOTOSPOSOBNOSTI I SOSTOYANIYA ZDOROV'YA ZHENSHCHIN - RABOTNITS DEREVOOBRABATYVAYUSHCHEI PROMYSHLENNOSTI.]	Meditsina Truda I Promyshlennaya Ekologiya	No
75	2006	Averin, I.A.; Pecherskaya, R.M.	Control of the properties of Pb(TixZr1-x )O 3 solid solutions by external disturbances	Physics of the Solid State	No
76	2022	Ayeni, T.T.; Iwamoto, Y.; Takeda, K.; Sakugawa, H.; Mostofa, K.M.G.	Optical properties of dissolved organic matter in Japanese rivers and contributions to photoformation of reactive oxygen species	Science of the Total Environment	No
77	2020	Baeza-Martínez, C.; Zamora-Molina, L.; Olea-Soto, J.; Soler-Sempere, M.J.; García-Pachón, E.	Reduction in Hospital Admissions for COPD Exacerbation During the Covid-19 Pandemic [Reducción de los ingresos hospitalarios por exacerbación de la EPOC durante la pandemia de la covid-19]	Open Respiratory Archives	No
78	2020	Bahadori, E.; Rapf, M.; Di Michele, A.; Rossetti, I.	Photochemical vs. photocatalytic azo-dye removal in a pilot free-surface reactor: Is the catalyst effective?	Separation and Purification Technology	No
79	1987	Bahnfleth, D.R.; Govan, F.A.	Effect of building airflow on reentry and IAQ		No
80	2022	Bai, L.; Wang, G.; Ge, D.; Dong, Y.; Wang, H.; Wang, Y.; Zhu, N.; Yuan, H.	Enhanced waste activated sludge dewaterability by the ozone-peroxymonosulfate oxidation process: Performance, sludge characteristics, and implication	Science of the Total Environment	No
81	1978	Baĭkov, B. K.; Voĭtekhov, D. D.; Levin, A. I.	[Method of studying the effect of atmospheric pollution on the health of workers].	Gigiena i sanitariia	Yes	Yes	No	Repetition of articles or data
82	1978	Baǐkov, B.K.; Voǐtekhov, D.D.; Levin, A.I.	Method of studying the effect of atmospheric pollution on the health of workers [K metodike izucheniia vliianiia zagriazneniia atmosfernogo vozdukha na zdorov'e rabotaiushchikh.]	Gigiena i sanitariia	Yes	Yes	No	Articles not available in full-text
83	2020	Bakht Shokouhi, S.; Dehghanzadeh, R.; Aslani, H.; Shahmahdi, N.	Activated carbon catalyzed ozonation (ACCO) of Reactive Blue 194 azo dye in aqueous saline solution: Experimental parameters, kinetic and analysis of activated carbon properties	Journal of Water Process Engineering	No
84	2009	Bakirtas, Arzu	Acute effects of passive smoking on asthma in childhood.	Inflammation & allergy drug targets	No
85	1991	Bakke, P. S.; Baste, V.; Hanoa, R.; Gulsvik, A.	Prevalence of obstructive lung disease in a general population: relation to occupational title and exposure to some airborne agents.	Thorax	Yes	No
86	2004	Bakonyi, S.M.C.; Danni-Oliveira, I.M.; Martins, L.C.; Braga, A.L.F.	Air pollution and respiratory diseases among children in the city of Curitiba, Brazil [Poluição atmosférica e doenças respiratórias em crianças na cidade de Curitiba, PR]	Revista de Saude Publica	Yes	No
87	2004	Bakonyi, Sonia Maria Cipriano; Danni-Oliveira, Inês Moresco; Martins, Lourdes Conceição; Braga, Alfésio Luís Ferreira	[Air pollution and respiratory diseases among children in the city of Curitiba, Brazil].	Revista de saude publica	Yes	No
88	2021	Balakrishnan, U.; Tsaneva, M.	Air pollution and academic performance: Evidence from India	World Development	Yes	Yes	No	Different outcomes
89	2002	Ball, Thomas M.; Holberg, Catharine J.; Aldous, Michael B.; Martinez, Fernando D.; Wright, Anne L.	Influence of attendance at day care on the common cold from birth through 13 years of age.	Archives of pediatrics & adolescent medicine	No
90	1975	Balmer, I.R.	FOUNDRY ENVIRONMENT.	Foundry Trade Journal	No
91	2014	Bambarén-Alatrista, C.; Alatrista-Gutiérrez de Bambarén, M.S.	Environmental impact of a public hospital in the city of Lima, Peru [Impacto ambiental de un hospital público en la ciudad de Lima, Perú]	Revista Peruana de Medicina Experimental y Salud Publica	No
92	2005	Banauch, G. I.; Dhala, A.; Prezant, D. J.	Pulmonary disease in rescue workers at the World Trade Center site.	Current opinion in pulmonary medicine	No
93	2005	Banauch, Gisela I.; Dhala, Atiya; Alleyne, Dawn; Alva, Rakesh; Santhyadka, Ganesha; Krasko, Anatoli; Weiden, Michael; Kelly, Kerry J.; Prezant, David J.	Bronchial hyperreactivity and other inhalation lung injuries in rescue/recovery workers after the World Trade Center collapse.	Critical care medicine	No
94	2021	Barisci, S.; Suri, R.	Removal of polyfluorinated telomer alcohol by Advanced Oxidation Processes (AOPs) in different water matrices and evaluation of degradation mechanisms	Journal of Water Process Engineering	No
95	2019	Barnthouse, M.; Jones, B.L.	The Impact of Environmental Chronic and Toxic Stress on Asthma	Clinical Reviews in Allergy and Immunology	No
96	2008	Bar-Sela, S.; Shoenfeld, Y.	Photocopy machines and occupational antiphospholipid syndrome	Israel Medical Association Journal	No
97	2015	Bar-Shai, Amir; Alcalay, Yifat; Sagiv, Adi; Rotem, Michal; Feigelson, Sara W.; Alon, Ronen; Fireman, Elizabeth	Fingerprint of Lung Fluid Ultrafine Particles, a Novel Marker of Acute Lung Inflammation.	Respiration; international review of thoracic diseases	No
98	1993	Bartsch, B.; Braeske, T.; Reuter, R.	Oceanic lidar: radiative transfer in the atmosphere at operating altitudes from 100 m to 100 km.	Applied optics	No
99	2005	Bates, D.V.	Ambient ozone and mortality	Epidemiology	No
100	1992	Bates, D.V.	Health indices of the adverse effects of air pollution: The question of coherence	Environmental Research	No
101	1990	Bates, D.V.; Baker-Anderson, M.; Sizto, R.	Asthma attack periodicity: A study of hospital emergency visits in Vancouver	Environmental Research	No
102	2017	Batterman, S.; Su, F.-C.; Wald, A.; Watkins, F.; Godwin, C.; Thun, G.	Ventilation rates in recently constructed U.S. school classrooms.	Indoor air	No
103	2012	Baur, X.; Bakehe, P.; Vellguth, H.	Bronchial asthma and COPD due to irritants in the workplace - An evidence-based approach	Journal of Occupational Medicine and Toxicology	No
104	2001	Beckett, W.S.	The air pollution detectives	American Journal of Respiratory and Critical Care Medicine	No
105	2015	Been, Jasper V.; Mackenbach, Johan P.; Millett, Christopher; Basu, Sanjay; Sheikh, Aziz	Tobacco control policies and perinatal and child health: a systematic review and meta-analysis protocol.	BMJ open	No
106	2016	Beenken, M.R.; Rocco, C.L.; Andreychek, T.S.	AP1000® submergence testing of service level I protective coatings	International Conference on Nuclear Engineering, Proceedings, ICONE	No
107	2017	Bekkouche, S.; Merouani, S.; Hamdaoui, O.; Bouhelassa, M.	Efficient photocatalytic degradation of Safranin O by integrating solar-UV/TiO2/persulfate treatment: Implication of sulfate radical in the oxidation process and effect of various water matrix components	Journal of Photochemistry and Photobiology A: Chemistry	No
108	1989	Beller, M.; Middaugh, J. P.	Results of an indoor air pollution investigation.	Alaska medicine	No
109	2000	Bem, H.; Bem, E. M.; Chruścielewski, W.; Skalski, H.	Temperature calibration of Pico-Rad detectors for radon measurement.	International journal of occupational medicine and environmental health	No
110	1999	Bem, H.; Bem, E.M.; Ostrowska, M.	Radon concentrations in kindergartens and schools in the Lodz region of Poland	Radiation Protection Dosimetry	No
111	2019	Ben-David, T.; Rackes, A.; Lo, L.J.; Wen, J.; Waring, M.S.	Optimizing ventilation: Theoretical study on increasing rates in offices to maximize occupant productivity with constrained additional energy use	Building and Environment	No
112	2017	Ben-David, T.; Rackes, A.; Waring, M.S.	Alternative ventilation strategies in U.S. offices: Saving energy while enhancing work performance, reducing absenteeism, and considering outdoor pollutant exposure tradeoffs	Building and Environment	No
113	2007	Bener, Abdulbari; Kamal, Madeeha; Shanks, Nigel J.	Impact of asthma and air pollution on school attendance of primary school children: are they at increased risk of school absenteeism?	The Journal of asthma : official journal of the Association for the Care of Asthma	Yes	Yes	No	Lack of association values in the reports
114	2000	Benicio, M.H.D.	Secular trends in child respiratory diseases in S. Paulo City, Brazil (1984-1996) [Tendência secular da doença respiratória na infância na cidade de São Paulo (1984-1996)]	Revista de Saude Publica	No
115	2004	Benício, M.H.D'A.; Ferreira, M.U.; Cardoso, M.R.A.; Konno, S.C.; Monteiro, C.A.	Wheezing conditions in early childhood: Prevalence and risk factors in the city of São Paulo, Brazil	Bulletin of the World Health Organization	Yes	No
116	1998	Bennett, K. E.; Haggard, M. P.	Accumulation of factors influencing children's middle ear disease: risk factor modelling on a large population cohort.	Journal of epidemiology and community health	Yes	No
117	1989	Berezhnitskiĭ, M. N.; Strutinskiĭ, G. M.; Kravets, K. N.; Savitskaia, L. G.	[Industrial hygiene problems in the mining of complex-mineral potassium ores].	Vrachebnoe delo	No
118	2016	Berganza, E.; Pascual-González, C.; Amorín, H.; Castro, A.; Algueró, M.	Point defect engineering of high temperature piezoelectric BiScO3–PbTiO3 for high power operation	Journal of the European Ceramic Society	No
119	2018	Berger, E.; Carroll, M.; Maybery, D.; Harrison, D.	Disaster Impacts on Students and Staff from a Specialist, Trauma-Informed Australian School	Journal of Child and Adolescent Trauma	No
120	2002	Berhane, Kiros; Thomas, Duncan C.	A two-stage model for multiple time series data of counts.	Biostatistics (Oxford, England)	No
121	2018	Berman, J. D.; McCormack, M. C.; Koehler, K. A.; Connolly, F.; Clemons-Erby, D.; Davis, M. F.; Gummerson, C.; Leaf, P. J.; Jones, T. D.; Curriero, F. C.	School environmental conditions and links to academic performance and absenteeism in urban, mid-Atlantic public schools.	International journal of hygiene and environmental health	Yes	Yes	No	Different exposures
122	2012	Berman, Jesse D.; Fann, Neal; Hollingsworth, John W.; Pinkerton, Kent E.; Rom, William N.; Szema, Anthony M.; Breysse, Patrick N.; White, Ronald H.; Curriero, Frank C.	Health benefits from large-scale ozone reduction in the United States.	Environmental health perspectives	No
123	2017	Bernabeu, S.; Dortet, L.; Naas, T.	Evaluation of the β-CARBATM test, a colorimetric test for the rapid detection of carbapenemase activity in Gram-negative bacilli	Journal of Antimicrobial Chemotherapy	No
124	2017	Bernabeu, Sandrine; Dortet, Laurent; Naas, Thierry	Evaluation of the β-CARBA™ test, a colorimetric test for the rapid detection of carbapenemase activity in Gram-negative bacilli.	The Journal of antimicrobial chemotherapy	No
125	2008	Bernard, A.; Nickmilder, M.; Voisin, C.	Outdoor swimming pools and the risks of asthma and allergies during adolescence.	The European respiratory journal	No
126	2005	Bernstein, Aaron S.; Abelson, Herbert T.	PM 2.5--a killer in our midst.	Archives of pediatrics & adolescent medicine	No
127	2019	Bertagna Silva, D.; Cruz-Alcalde, A.; Sans, C.; Giménez, J.; Esplugas, S.	Performance and kinetic modelling of photolytic and photocatalytic ozonation for enhanced micropollutants removal in municipal wastewaters	Applied Catalysis B: Environmental	No
128	2008	Bertlisson, T.; Scharnberg, J.	When particles and air pollutants become real, real small [Quand les polluants de l'air et les particules deviennent vraiment, vraiment petits]	TUT Textiles a Usages Techniques	No
129	2011	Bessonneau, Vincent; Derbez, Mickaël; Clément, Michel; Thomas, Olivier	Determinants of chlorination by-products in indoor swimming pools.	International journal of hygiene and environmental health	No
130	1990	Binnie, P.W.H.	Housing and health (III)	British Medical Journal	No
131	2006	Birney, Margaret Hamilton; Hardie, Thomas L.; Crowley, Evelyn M.	Association of parental smoking behaviors and absences in school-age children: implications for the nurse practitioner.	Journal of the American Academy of Nurse Practitioners	No
132	1981	Black, D.; Batten, J.C.; Clark, T.J.H.	Disabling chest disease: Prevention and care. A report of the Royal College of Physicians by the College Committee on Thoracic Medicine	Journal of the Royal College of Physicians of London	No
133	2004	Black, H.	The air law payoff	Environmental Health Perspectives	No
134	1968	Black, S.C.; Archer, V.E.; Dixon, W.C.; Saccomanno, G.	Correlation of radiation exposure and lead-210 in uranium miners	Health Physics	No
135	2004	Blanc, P. D.; Eisner, M. D.; Trupin, L.; Yelin, E. H.; Katz, P. P.; Balmes, J. R.	The association between occupational factors and adverse health outcomes in chronic obstructive pulmonary disease.	Occupational and environmental medicine	No
136	2019	Blaney, L.; Lawler, D.F.; Katz, L.E.	Transformation kinetics of cyclophosphamide and ifosfamide by ozone and hydroxyl radicals using continuous oxidant addition reactors	Journal of Hazardous Materials	No
137	2003	Blankinship, S.	Near record POWER-GEN international attendance affirms power industry's vitality	Power Engineering (Barrington, Illinois)	No
138	2014	Bo, E.; Duan, F.; Feng, F.; Lü, C.; Fu, X.	A phase stabilization method for fiber-optic interference fringes using sinusoidal phase modulating	Guangdian Gongcheng/Opto-Electronic Engineering	No
139	2014	Bo, E.; Duan, F.; Feng, F.; LÜ, C.; Fu, X.	A new phase stabilization method for interference fringe projection using sinusoidal phase modulation	Guangdian Gongcheng/Opto-Electronic Engineering	No
140	2015	Bo, E.; Duan, F.; Feng, F.; Lv, C.; Xiao, F.; Tingting, H.	Phase compensation with fiber-optic surface profile acquisition and reconstruction system	Proceedings of SPIE - The International Society for Optical Engineering	No
141	1989	Bochkareva, A. I.; Kafizova, F. K.; Moskovich, I. I.	[Physiologic functions of machine operators during vineyard treatment with pesticides].	Gigiena i sanitariia	No
142	1989	Bochkareva, A.I.; Kafizova, F.K.; Moskovich, I.I.	Physiologic functions of machine operators during vineyard treatment with pesticides [Sostoianie fiziologicheskikh funktsii u mekhanizatorov v period obrabotki vinogradnika iadokhimikatami.]	Gigiena i sanitariia	No
143	1974	Boecker, B.B.; Cuddihy, R.G.	Toxicity of 144Ce inhaled as 144CeCl3 by the beagle: metabolism and dosimetry	Radiation Research	No
144	1980	Bol'shakov, A. M.	[Pressing industrial hygiene and toxicology problems in the manufacture of artificial leathers and film materials].	Gigiena i sanitariia	No
145	1980	Bol'shakov, A.M.	Pressing industrial hygiene and toxicology problems in the manufacture of artificial leathers and film materials [Aktual'nye voprosy gigieny truda i toksikologii v proizvodstve iskusstvennykh kozh i plenochnykh materialov.]	Gigiena i sanitariia	No
146	2009	Bond, A.; Jones, A.; Haynes, R.; Tam, M.; Denton, E.; Ballantyne, M.; Curtin, J.	Tackling climate change close to home: Mobile breast screening as a model	Journal of Health Services Research and Policy	No
147	2011	Boneberger, Anja; Haider, Daniel; Baer, Jennifer; Kausel, Leonie; Von Kries, Rüdiger; Kabesch, Michael; Radon, Katja; Calvo, Mario	Environmental risk factors in the first year of life and childhood asthma in the Central South of Chile.	The Journal of asthma : official journal of the Association for the Care of Asthma	No
148	1981	Bonham, G. S.; Wilson, R. W.	Children's health in families with cigarette smokers.	American journal of public health	No
149	1985	Bonino, G.; Trivero, P.	Automatic tuning of Bragg condition in a Radio-Acoustic System for PBL temperature profile measurement	Atmospheric Environment (1967)	No
150	2004	Bornehag, C.-G.; Sundell, J.; Sigsgaard, T.	Dampness in buildings and health (DBH): Report from an ongoing epidemiological investigation on the association between indoor environmental factors and health effects among children in Sweden.	Indoor air	No
151	2017	Botha, R.; Newman, R. T.; Lindsay, R.; Maleka, P. P.	Radon and Thoron In-air Occupational Exposure Study within Selected Wine Cellars of the Western Cape (South Africa) and Associated Annual Effective Doses.	Health physics	No
152	2016	Botha, R.; Newman, R. T.; Maleka, P. P.	Radon Levels Measured at a Touristic Thermal Spa Resort in Montagu (South Africa) and Associated Effective Doses.	Health physics	No
153	2010	Botlagunta, Mahendran; Winnard, Paul T. Jr; Raman, Venu	Neoplastic transformation of breast epithelial cells by genotoxic stress.	BMC cancer	No
154	2021	Boulebd, H.; Amine Khodja, I.	A detailed DFT-based study of the free radical scavenging activity and mechanism of daphnetin in physiological environments	Phytochemistry	No
155	2017	Bourgin, M.; Borowska, E.; Helbing, J.; Hollender, J.; Kaiser, H.-P.; Kienle, C.; McArdell, C.S.; Simon, E.; von Gunten, U.	Effect of operational and water quality parameters on conventional ozonation and the advanced oxidation process O3/H2O2: Kinetics of micropollutant abatement, transformation product and bromate formation in a surface water	Water Research	No
156	1999	Boyd, C.; Bain, P.	Cabin crew - pass the sick bag	Occupational Health	No
157	2008	Boyd, D.R.; Genuis, S.J.	The environmental burden of disease in Canada: Respiratory disease, cardiovascular disease, cancer, and congenital affliction	Environmental Research	No
158	1994	Brabin, B.; Smith, M.; Milligan, P.; Benjamin, C.; Dunne, E.; Pearson, M.	Respiratory morbidity in Merseyside schoolchildren exposed to coal dust and air pollution.	Archives of disease in childhood	Yes	Yes	No	Lack of association values in the reports
159	2019	Brakema, Evelyn A.; Tabyshova, Aizhamal; van der Kleij, Rianne M. J. J.; Sooronbaev, Talant; Lionis, Christos; Anastasaki, Marilena; An, Pham Le; Nguyen, Luan Than; Kirenga, Bruce; Walusimbi, Simon; Postma, Maarten J.; Chavannes, Niels H.; van Boven, Job F. M.	The socioeconomic burden of chronic lung disease in low-resource settings across the globe - an observational FRESH AIR study.	Respiratory research	No
160	1986	Braun-Fahrländer, C.	[The creation of an indicator for the health effect of air pollutants].	Sozial- und Praventivmedizin	No
161	1986	Braun-Fahrländer, C.	Air pollution and health [Erarbeitung eines Indikators für gesundheitliche Auswirkung von Luftschadstoffen]	Sozial- und Präventivmedizin SPM	No
162	2004	Bray, D.; Monnery, P.; Toma, A. G.	Airborne environmental pollutant concentration and hospital epistaxis presentation: a 5-year review.	Clinical otolaryngology and allied sciences	No
163	2019	Brdarić, Dario; Capak, Krunoslav; Gvozdić, Vlatka; Barišin, Andrea; Jelinić, Jagoda Doko; Egorov, Andrey; Šapina, Matej; Kalambura, Sanja; Kramarić, Karolina	Indoor carbon dioxide concentrations in Croatian elementary school classrooms during the heating season.	Arhiv za higijenu rada i toksikologiju	No
164	2016	Brewer, S.J.; Deng, C.Z.; Callaway, C.P.; Paul, M.K.; Fisher, K.J.; Guerrier, J.E.; Rudy, R.Q.; Polcawich, R.G.; Jones, J.L.; Glaser, E.R.; Cress, C.D.; Bassiri-Gharb, N.	Effect of top electrode material on radiation-induced degradation of ferroelectric thin film structures	Journal of Applied Physics	No
165	1987	Brinton, W. T.; Vastbinder, E. E.; Greene, J. W.; Marx, J. J. Jr; Hutcheson, R. H.; Schaffner, W.	An outbreak of organic dust toxic syndrome in a college fraternity.	JAMA	Yes	No
166	2022	Broder, J.C.; Gao, C.X.; Abramson, M.J.; Wolfe, R.; Dimitriadis, C.; Ikin, J.; Sim, M.R.; Del Monaco, A.; Johnston, F.H.; Carroll, M.; Brown, D.; Smith, K.; Guo, Y.	Long-term impact of exposure to coalmine fire emitted PM2.5 on emergency ambulance attendances	Chemosphere	No
167	1974	Brooks, A.L.; Retherford, J.C.; McClellan, R.O.	Effect of 239 PuO2 particle number and size on the frequency and distribution of chromosome aberrations in the liver of the Chinese hamster	Radiation Research	No
168	2007	Brooks, S.M.	Inhalation airway injury: A spectrum of changes	Clinical Pulmonary Medicine	No
169	2011	Brooks, S.M.; Bernstein, I.L.	Irritant-Induced Airway Disorders	Immunology and Allergy Clinics of North America	No
170	2002	Brooks, S.M.; McCluskey, J.D.	When to suspect reactive airways dysfunction syndrome	Journal of Respiratory Diseases	No
171	2013	Brouet, S.A.; Hupp, A.M.	Promoting student interest in chemical concepts by implementing creative learning activities in a chemistry in society course for nonscience majors	Journal of Chemical Education	No
172	2007	Bruce, Nigel; Weber, Martin; Arana, Byron; Diaz, Anaite; Jenny, Alisa; Thompson, Lisa; McCracken, John; Dherani, Mukesh; Juarez, Damaris; Ordonez, Sergio; Klein, Robert; Smith, Kirk R.	Pneumonia case-finding in the RESPIRE Guatemala indoor air pollution trial: standardizing methods for resource-poor settings.	Bulletin of the World Health Organization	No
173	2022	Bruyneel, Luk; Kestens, Wies; Alberty, Marc; Karakaya, Güngör; Van Woensel, Renata; Horemans, Christian; Trimpeneers, Elke; Vanpoucke, Charlotte; Fierens, Frans; Nawrot, Tim S.; Cox, Bianca	Short-Term exposure to ambient air pollution and onset of work incapacity related to mental health conditions.	Environment international	Yes	Yes	Yes
174	1998	Buchdahl, R.; Daman, C.; Vander, M.; Babiker, A.	The effect of ambient ozone and hydrocarbons on childhood wheezy episodes	Thorax	Yes	No
175	1996	Buchdahl, R.; Parker, A.; Stebbings, T.; Babiker, A.	Association between air pollution and acute childhood wheezy episodes: prospective observational study.	BMJ (Clinical research ed.)	Yes	No
176	2000	Buchdahl, R.; Willems, C. D.; Vander, M.; Babiker, A.	Associations between ambient ozone, hydrocarbons, and childhood wheezy episodes: a prospective observational study in south east London.	Occupational and environmental medicine	Yes	No
177	1996	Buchholz, B.A.; Nuñez, L.; Vandegrift, G.F.	Radiolysis and hydrolysis of magnetically assisted chemical separation particles	Separation Science and Technology	No
178	2014	Budnik, L.T.; Wegner, R.; Rogall, U.; Baur, X.	Accidental exposure to polychlorinated biphenyls (PCB) in waste cargo after heavy seas. Global waste transport as a source of PCB exposure	International Archives of Occupational and Environmental Health	No
179	2011	Bullington, G.; Eroh, L.; Gera, R.; Winters, S.J.	Closed κ-stop distance in graphs	Discussiones Mathematicae - Graph Theory	No
180	1966	Bunch, D.F.; Markee, Jr., E.H.; Jenson, D.K.	Environmental effects from operation of the waste calcination facilities	Health Physics	No
181	1970	Bury, I. B.	A study of the effects of air pollution on children.	The Journal of school health	Yes	Yes	No	Lack of association values in the reports
182	2021	Byber, Katarzyna; Radtke, Thomas; Norbäck, Dan; Hitzke, Christine; Imo, David; Schwenkglenks, Matthias; Puhan, Milo A.; Dressel, Holger; Mutsch, Margot	Humidification of indoor air for preventing or reducing dryness symptoms or upper respiratory infections in educational settings and at the workplace.	The Cochrane database of systematic reviews	No
183	2017	Cai, X.; Majumdar, S.; Serafim, L.F.; Temprado, M.; Nolan, S.P.; Cazin, C.S.J.; Captain, B.; Hoff, C.D.	N-heterocyclic carbene complexes of palladium in oxygen atom transfer reactions involving the making and breaking of N-O bonds	Inorganica Chimica Acta	No
184	2006	Campo, Paloma; Kalra, Harpinder K.; Levin, Linda; Reponen, Tiina; Olds, Rolanda; Lummus, Zana L.; Cho, Seung-Hyun; Khurana Hershey, Gurjit K.; Lockey, James; Villareal, Manuel; Stanforth, Sherry; Lemasters, Grace; Bernstein, David I.	Influence of dog ownership and high endotoxin on wheezing and atopy during infancy.	The Journal of allergy and clinical immunology	No
185	2021	Cao, H.; Wang, J.; Kim, J.-H.; Guo, Z.; Xiao, J.; Yang, J.; Chang, J.; Shi, Y.; Xie, Y.	Different roles of Fe atoms and nanoparticles on g-C3N4 in regulating the reductive activation of ozone under visible light	Applied Catalysis B: Environmental	No
186	2019	Cao, Y.; Qian, X.; Zhang, Y.; Qu, G.; Xia, T.; Guo, X.; Jia, H.; Wang, T.	Decomplexation of EDTA-chelated copper and removal of copper ions by non-thermal plasma oxidation/alkaline precipitation	Chemical Engineering Journal	No
187	2020	Cao, Y.; Qiu, W.; Zhao, Y.; Li, J.; Jiang, J.; Yang, Y.; Pang, S.-Y.; Liu, G.	The degradation of chloramphenicol by O3/PMS and the impact of O3-based AOPs pre-oxidation on dichloroacetamide generation in post-chlorination	Chemical Engineering Journal	No
188	2020	Cao, Y.; Zheng, Q.; Rao, Z.; Zhang, R.; Xie, Z.; Yu, S.; Zhou, Y.	InP quantum dots on g-C3N4 nanosheets to promote molecular oxygen activation under visible light	Chinese Chemical Letters	No
189	2012	Capkovic, F.	Agent based approach to modelling ATM network	IS'2012 - 2012 6th IEEE International Conference Intelligent Systems, Proceedings	No
190	2006	Carraro, Silvia; Pasquale, Maria Francesca; Da Frè, Monica; Rusconi, Franca; Bonetto, Gea; Zanconato, Stefania; Baraldi, Eugenio	Swimming pool attendance and exhaled nitric oxide in children.	The Journal of allergy and clinical immunology	No
191	1989	Carreck, G. C.	Eye injuries in coal mining.	Injury	No
192	2022	Carroll, M.; Gao, C.X.; Campbell, T.C.H.; Smith, C.L.; Dimitriadis, C.; Berger, E.; Maybery, D.; Ikin, J.; Abramson, M.J.; Sim, M.R.; McFarlane, A.; Smith, K.; Guo, Y.	Impacts of coal mine fire-related PM2.5 on the utilisation of ambulance and hospital services for mental health conditions	Atmospheric Pollution Research	Yes	No
193	1992	Cars, H.; Petersson, C.; Håkansson, A.	Infectious diseases and day-care centre environment	Scandinavian Journal of Infectious Diseases	No
194	2001	Carter, M. C.; Perzanowski, M. S.; Raymond, A.; Platts-Mills, T. A.	Home intervention in the treatment of asthma among inner-city children.	The Journal of allergy and clinical immunology	No
195	1993	Carter-Pokras, O. D.; Gergen, P. J.	Reported asthma among Puerto Rican, Mexican-American, and Cuban children, 1982 through 1984.	American journal of public health	No
196	2017	Casas, L.; Espinosa, A.; Pekkanen, J.; Asikainen, A.; Borràs-Santos, A.; Jacobs, J.; Krop, E. J. M.; Täubel, M.; Hyvärinen, A.; Heederik, D.; Zock, J.-P.	School attendance and daily respiratory symptoms in children: influence of moisture damage.	Indoor air	Yes	No
197	2009	Castelle, S.; Schäfer, J.; Blanc, G.; Dabrin, A.; Lanceleur, L.; Masson, M.	Gaseous mercury at the air-water interface of a highly turbid estuary (Gironde Estuary, France)	Marine Chemistry	No
198	1968	Castorina, T.C.; Haberman, J.; Smetana, A.F.	Radiation-enhanced surface activity of an organic explosive, γ-HMX	The International Journal Of Applied Radiation And Isotopes	No
199	2019	Castro, A.	Childhood asthma from a health equity perspective: The case of Latin America and the Caribbean	Annals of Allergy, Asthma and Immunology	No
200	2017	Castro, A.; Künzli, N.; Götschi, T.	Health benefits of a reduction of PM10 and NO2 exposure after implementing a clean air plan in the Agglomeration Lausanne-Morges	International Journal of Hygiene and Environmental Health	No
201	2017	Castro, Alberto; Künzli, Nino; Götschi, Thomas	Health benefits of a reduction of PM(10) and NO(2) exposure after implementing a clean air plan in the Agglomeration Lausanne-Morges.	International journal of hygiene and environmental health	No
202	2015	Castro, Amaya; Calvo, Ana I.; Alves, Célia; Alonso-Blanco, Elisabeth; Coz, Esther; Marques, Liliana; Nunes, Teresa; Fernández-Guisuraga, Jose Manuel; Fraile, Roberto	Indoor aerosol size distributions in a gymnasium.	The Science of the total environment	No
203	2018	Cavaleiro Rufo, João; Paciência, Inês; Silva, Diana; Martins, Carla; Madureira, Joana; Oliveira Fernandes, Eduardo de; Padrão, Patrícia; Moreira, Pedro; Delgado, Luís; Moreira, André	Swimming pool exposure is associated with autonomic changes and increased airway reactivity to a beta-2 agonist in school aged children: A cross-sectional survey.	PloS one	No
204	1972	Cawse, P.A.; Cornfield, A.H.	Biological and chemical reduction of nitrate to nitrite in γ-irradiated soils, and factors leading to eventual loss of nitrite	Soil Biology and Biochemistry	No
205	2014	Cecchi, T.	Identification of representative pollutants in multiple locations of anItalian school using solid phase micro extraction technique	Building and Environment	No
206	2013	Cederblad, Lena; Thunberg, Ulf; Engström, Mats; Castro, Juan; Rutqvist, Lars Erik; Laytragoon-Lewin, Nongnit	The combined effects of single-nucleotide polymorphisms, tobacco products, and ethanol on normal resting blood mononuclear cells.	Nicotine & tobacco research : official journal of the Society for Research on Nicotine and Tobacco	No
207	2010	Cerda, A.A.; García, L.Y.	Hypothetical health and economic benefits associated with a reduction in air pollution in a Chilean city (Talca) [Contaminación del aire en la florida (Talca, Chile): Beneficios económicos en salud por la reducción de los niveles pm10]	Revista Medica de Chile	No
208	2010	Cerda, Arcadio A.; García, Leidy Y.	[Hypothetical health and economic benefits associated with a reduction in air pollution in a Chilean city (Talca)].	Revista medica de Chile	No
209	2010	CERDA, ARCADIO A; GARCÍA, LEIDY Y	Contaminación del aire en la Florida (Talca, Chile): Beneficios económicos en salud por la reducción de los niveles PM10	Rev. méd. Chile	Yes	No
210	2006	Chaix, Basile; Gustafsson, Susanna; Jerrett, Michael; Kristersson, Håkan; Lithman, Thor; Boalt, Ake; Merlo, Juan	Children's exposure to nitrogen dioxide in Sweden: investigating environmental injustice in an egalitarian country.	Journal of epidemiology and community health	No
211	2021	Chang, D.; Hunt, J.; Atkins, J.; Lee, H.	Validation of a Novel Parallel-Actuated Shoulder Exoskeleton Robot for the Characterization of Human Shoulder Impedance	Proceedings - IEEE International Conference on Robotics and Automation	No
212	2021	Chang, F.; Lei, B.; Yang, C.; Wang, J.; Hu, X.	Ultra-stable Bi4O5Br2/Bi2S3 n-p heterojunctions induced simultaneous generation of radicals [rad]OH and [rad]O2− and NO conversion to nitrate/nitrite species with high selectivity under visible light	Chemical Engineering Journal	No
213	2019	Changotra, R.; Guin, J.P.; Khader, S.A.; Varshney, L.; Dhir, A.	Electron beam induced degradation of ofloxacin in aqueous solution: Kinetics, removal mechanism and cytotoxicity assessment	Chemical Engineering Journal	No
214	1995	Chan-Yeung, M.	Occupational asthma.	Environmental health perspectives	No
215	2008	Chan-Yeung, M.; Lai, C.K.W.; Chan, K.-S.; Cheung, A.H.K.; Yao, T.-J.; Ho, A.S.S.; Ko, F.W.; Yam, L.Y.; Wong, P.-C.; Tsang, K.W.; Lam, W.-K.; Ho, J.C.; Chu, C.-M.; Yu, W.-C.; Chan, H.-S.; Ip, M.S.M.; Hui, D.S.; Tam, C.-Y.	The burden of lung disease in Hong Kong: A report from the Hong Kong Thoracic Society	Respirology	No
216	1994	Chan-Yeung, M.; Malo, J.-L.	Aetiological agents in occupational asthma	European Respiratory Journal	No
217	2022	Chaohui, X.; le, Z.; Wang, Z.; Zhang, Y.; Gao, W.; Wang, Y.; Sun, X.	Remove of ammoniacal nitrogen wastewater by ultrasound/Mg/Al2O3/O3	Chemosphere	No
218	2020	Chavasse, R.; Almario, A.; Christopher, A.; Kappos, A.; Shankar, A.	The Indirect Impact of COVID-19 on Children With Asthma [El impacto indirecto de la covid-19 en los niños con asma]	Archivos de Bronconeumologia	No
219	2020	Chávez, A.M.; Solís, R.R.; Beltrán, F.J.	Magnetic graphene TiO2-based photocatalyst for the removal of pollutants of emerging concern in water by simulated sunlight aided photocatalytic ozonation	Applied Catalysis B: Environmental	No
220	2020	Chen, C.; Jia, N.; Song, K.; Zheng, X.; Lan, Y.; Li, Y.	Sulfur-doped copper-yttrium bimetallic oxides: A novel and efficient ozonation catalyst for the degradation of aniline	Separation and Purification Technology	No
221	2019	Chen, C.; Yan, X.; Xu, Y.; Yoza, B.A.; Wang, X.; Kou, Y.; Ye, H.; Wang, Q.; Li, Q.X.	Activated petroleum waste sludge biochar for efficient catalytic ozonation of refinery wastewater	Science of the Total Environment	No
222	2018	Chen, C.; Yan, X.; Yoza, B.A.; Zhou, T.; Li, Y.; Zhan, Y.; Wang, Q.; Li, Q.X.	Efficiencies and mechanisms of ZSM5 zeolites loaded with cerium, iron, or manganese oxides for catalytic ozonation of nitrobenzene in water	Science of the Total Environment	No
223	2009	Chen, C.-M.; Weidinger, S.; Klopp, N.; Sausenthaler, S.; Bischof, W.; Herbarth, O.; Bauer, M.; Borte, M.; Schaaf, B.; Lehmann, I.; Behrendt, H.; Krämer, U.; Berdel, D.; von Berg, A.; Bauer, C. P.; Koletzko, S.; Illig, T.; Wichmann, H.-E.; Heinrich, J.	Common variants in FCER1A influence total serum IgE levels from cord blood up to six years of life.	Allergy	No
224	2007	Chen, D.K.; Schrimpf, R.D.; Fleetwood, D.M.; Galloway, K.F.; Pantelides, S.T.; Dimoulas, A.; Mavrou, G.; Sotiropoulos, A.; Panayiotatos, Y.	Total dose response of Ge MOS capacitors with HfO2/Dy 2O3 gate stacks	IEEE Transactions on Nuclear Science	No
225	2021	Chen, H.; Wang, J.	Catalytic ozonation for degradation of sulfamethazine using NiCo2O4 as catalyst	Chemosphere	No
226	2021	Chen, H.; Wang, J.	Degradation and mineralization of ofloxacin by ozonation and peroxone (O3/H2O2) process	Chemosphere	No
227	2019	Chen, H.; Wang, J.	Catalytic ozonation of sulfamethoxazole over Fe3O4/Co3O4 composites	Chemosphere	No
228	2018	Chen, J.; Feng, J.; Lu, S.; Shen, Z.; Du, Y.; Peng, L.; Nian, P.; Yuan, S.; Zhang, A.	Non-thermal plasma and Fe2+ activated persulfate ignited degradation of aqueous crystal violet: Degradation mechanism and artificial neural network modeling	Separation and Purification Technology	No
229	2020	Chen, J.; Liu, J.; Zhou, J.; Chen, D.	Reductive removal of nitrate by carbon dioxide radical with high product selectivity to form N2 in a UV/H2O2/HCOOH system	Journal of Water Process Engineering	No
230	2020	Chen, J.; Yi, J.; Ji, Y.; Zhao, B.; Ji, Y.; Li, G.; An, T.	Enhanced H-abstraction contribution for oxidation of xylenes via mineral particles: Implications for particulate matter formation and human health	Environmental Research	No
231	2021	Chen, J.; Zhang, R.; Chen, D.; Liu, J.; Chen, S.	Carbon dioxide radical reducing nitrate to nitrogen gas in a UV/Fe(III)-oxalate system	Journal of Water Process Engineering	No
232	2000	Chen, L.; Jennison, B. L.; Yang, W.; Omaye, S. T.	Elementary school absenteeism and air pollution.	Inhalation toxicology	Yes	Yes	No	Different modelling strategies
233	2001	Chen, L.; Omaye, S. T.	Air pollution and health effects in northern Nevada.	Reviews on environmental health	Yes	Yes	No	Reviews, guidelines, or predictive studies
234	2018	Chen, M.; Huang, Y.; Yao, J.; Cao, J.-J.; Liu, Y.	Visible-light-driven N-(BiO) 2 CO 3 /Graphene oxide composites with improved photocatalytic activity and selectivity for NO x removal	Applied Surface Science	No
235	2020	Chen, N.; Wang, X.; Wan, Y.; Luo, Y.; Huang, Y.; Zhang, L.	Simulated solar light driven Fe(III)/Fe(II) redox cycle for roxarsone degradation and simultaneous arsenate immobilization	Journal of Hazardous Materials	No
236	2018	Chen, S.; Guo, C.; Huang, X.	Air Pollution, Student Health, and School Absences: Evidence from China	Journal of Environmental Economics and Management	Yes	Yes	No	Different exposures
237	2019	Chen, S.; Lu, W.; Shen, H.; Xu, S.; Chen, X.; Xu, T.; Wang, Y.; Chen, Y.; Gu, Y.; Wang, C.; Wu, X.-F.; Beller, M.; Chen, W.	The development of new pigments: Colorful g-C3N4-based catalysts for nicotine removal	Applied Catalysis B: Environmental	No
238	2020	Chen, W.; Bao, Y.; Li, X.; Huang, J.; Xie, J.; Li, L.	Role of Si[sbnd]F groups in enhancing interfacial reaction of Fe-MCM-41 for pollutant removal with ozone	Journal of Hazardous Materials	No
239	2018	Chen, W.; Li, X.; Tang, Y.; Zhou, J.; Wu, D.; Wu, Y.; Li, L.	Mechanism insight of pollutant degradation and bromate inhibition by Fe-Cu-MCM-41 catalyzed ozonation	Journal of Hazardous Materials	No
240	2020	Chen, X.; Wang, S.; Su, C.; Han, Y.; Zou, C.; Zeng, M.; Hu, N.; Su, Y.; Zhou, Z.; Yang, Z.	Two-dimensional Cd-doped porous Co3O4 nanosheets for enhanced room-temperature NO2 sensing performance	Sensors and Actuators, B: Chemical	No
241	2020	Chen, X.; Yang, H.; Au, C.; Tian, S.; Xiong, Y.; Chang, Y.	Efficiency and mechanism of pollutant degradation and bromate inhibition by faceted CeO2 catalyzed ozonation: Experimental and theoretical study	Chemical Engineering Journal	No
242	2021	Chen, X.; Zhan, S.; Chen, D.; He, C.; Tian, S.; Xiong, Y.	Grey Fe-CeO2-σ for boosting photocatalytic ozonation of refractory pollutants: Roles of surface and bulk oxygen vacancies	Applied Catalysis B: Environmental	No
243	2020	Chen, Y.; Li, N.; Li, X.; Tao, Y.; Luo, S.; Zhao, Z.; Ma, S.; Huang, H.; Chen, Y.; Ye, Z.; Ge, X.	Secondary organic aerosol formation from 3C⁎-initiated oxidation of 4-ethylguaiacol in atmospheric aqueous-phase	Science of the Total Environment	No
244	2022	Chen, Y.; Sun, X.; Huang, Y.; Guo, D.; Zheng, L.; Liu, Y.; Li, S.	Hierarchical Bi0.5Fe0.5VO4/honeycomb ceramic plate synergize plasma induce multi-catalysis by constructing a plasma-catalyst system for organic pollutant degradation	Separation and Purification Technology	No
245	2014	Cheng, G.; Smith, A. M.; Levin, L.; Epstein, T.; Ryan, P. H.; LeMasters, G. K.; Khurana Hershey, G. K.; Reponen, T.; Villareal, M.; Lockey, J.; Bernstein, D. I.	Duration of day care attendance during infancy predicts asthma at the age of seven: the Cincinnati Childhood Allergy and Air Pollution Study.	Clinical and experimental allergy : journal of the British Society for Allergy and Clinical Immunology	Yes	No
246	2020	Cheng, J.; Wang, D.; Wang, B.; Ning, H.; Zhang, Y.; Li, Y.; An, J.; Gao, P.	Plasma-catalytic degradation of ciprofloxacin in aqueous solution over different MnO2 nanocrystals in a dielectric barrier discharge system	Chemosphere	No
247	2022	Cheng, R.; Wen, J.; Xia, J.; Shen, L.; Kang, M.; Shi, L.; Zheng, X.	Photo-catalytic oxidation of gaseous toluene by Z-scheme Ag3PO4-g-C3N4 composites under visible light: Removal performance and mechanisms	Catalysis Today	No
248	2019	Cheng, S.; Zhang, X.; Song, W.; Pan, Y.; Lambropoulou, D.; Zhong, Y.; Du, Y.; Nie, J.; Yang, X.	Photochemical oxidation of PPCPs using a combination of solar irradiation and free available chlorine	Science of the Total Environment	No
249	2020	Cheng, Z.; Chen, Q.; Pontius, F.W.; Gao, X.; Tan, Y.; Ma, Y.; Shen, Z.	Two new predictors combined with quantum chemical parameters for the selection of oxidants and degradation of organic contaminants: A QSAR modeling study	Chemosphere	No
250	2019	Cheng, Z.; Li, C.; Chen, D.; Chen, J.; Zhang, S.; Ye, J.; Yu, J.; Dionysiou, D.D.	A novel array of double dielectric barrier discharge combined with Ti–Co catalyst to remove high-flow-rate toluene: Performance evaluation and mechanism analysis	Science of the Total Environment	No
251	2021	Chew, S.H.; Huang, W.; Li, X.	Does haze cloud decision making? A natural laboratory experiment	Journal of Economic Behavior and Organization	No
252	2018	Chiesa, J.J.; Baidanoff, F.M.; Golombek, D.A.	Don't just say no: Differential pathways and pharmacological responses to diverse nitric oxide donors	Biochemical Pharmacology	No
253	2020	Chin, E.S.; Cress, C.D.; Rudy, R.Q.; Bassiri-Gharb, N.	Processing-Structure-Property Relations for Radiation Tolerance of Relaxor-Ferroelectric Thin Films	IEEE Transactions on Ultrasonics, Ferroelectrics, and Frequency Control	No
254	2020	Chin, E.S.; Cress, C.D.; Rudy, R.Q.; Bassiri-Gharb, N.	Effects of Gamma Irradiation on Functional Response of Relaxor-Ferroelectric Thin Films	IEEE Transactions on Ultrasonics, Ferroelectrics, and Frequency Control	No
255	2006	Chipps, B.E.; Spahn, J.D.	What are the determinates of asthma control?	Journal of Asthma	No
256	2019	Chitaru, G.-M.; Istrate, A.; Catalina, T.	Numerical analysis of the impact of natural ventilation on the Indoor Air Quality and Thermal Comfort in a classroom	E3S Web of Conferences	No
257	2022	Choi, J.; Hong, H.; Lee, J.; Kim, S.; Kim, G.; Park, B.; Cho, E.-M.; Lee, C.	Comparison of Indoor Radon Reduction Effects Based on Apartment Housing Ventilation Methods	Atmosphere	No
258	2018	Choi, Y.-H.; Kim, D.-H.; Hong, S.-H.	Gas sensing properties of p-type CuBi2O4 porous nanoparticulate thin film prepared by solution process based on metal-organic decomposition	Sensors and Actuators, B: Chemical	No
259	2022	Choo, K.J.L.; Ho, A.F.W.; Gui, H.; Tay, P.J.M.; Lee, H.Y.; Koh, M.S.; Earnest, A.; Pek, P.P.; Liu, N.; Chong, S.-L.; Pang, J.; Ong, M.E.H.	Relationship between local weather, air pollution and hospital attendances for urticaria in children: Time stratified analysis of 12,002 cases	Clinical and Experimental Allergy	Yes	Yes	No	Different outcomes
260	2003	Chowdhury, T. T.; Bader, D. L.; Lee, D. A.	Dynamic compression counteracts IL-1 beta-induced release of nitric oxide and PGE2 by superficial zone chondrocytes cultured in agarose constructs.	Osteoarthritis and cartilage	No
261	2021	Ciani, Francesco; Chiarantini, Laura; Costagliola, Pilario; Rimondi, Valentina	Particle-Bound Mercury Characterization in the Central Italian Herbarium of the Natural History Museum of the University of Florence (Italy).	Toxics	No
262	2001	Cifuentes, L.; Borja-Aburto, V. H.; Gouveia, N.; Thurston, G.; Davis, D. L.	Assessing the health benefits of urban air pollution reductions associated with climate change mitigation (2000-2020): Santiago, São Paulo, México City, and New York City.	Environmental health perspectives	Yes	Yes	No	Reviews, guidelines, or predictive studies
263	2016	Cipolla, Massimo; Bruzzone, Marco; Stagnaro, Emanuele; Ceppi, Marcello; Izzotti, Alberto; Culotta, Claudio; Piccardo, Maria Teresa	Health Issues of Primary School Students Residing in Proximity of an Oil Terminal with Environmental Exposure to Volatile Organic Compounds.	BioMed research international	Yes	Yes	No	Different exposures
264	2011	Civelek, E.; Sahiner, U. M.; Yüksel, H.; Boz, A. B.; Orhan, F.; Uner, A.; Cakir, B.; Sekerel, B. E.	Prevalence, burden, and risk factors of atopic eczema in schoolchildren aged 10-11 years: a national multicenter study.	Journal of investigational allergology & clinical immunology	Yes	No
265	2018	Cockcroft, D.W.	Environmental Causes of Asthma	Seminars in Respiratory and Critical Care Medicine	No
266	2015	Coggan, Andrew R.; Leibowitz, Joshua L.; Kadkhodayan, Ana; Thomas, Deepak P.; Ramamurthy, Sujata; Spearie, Catherine Anderson; Waller, Suzanne; Farmer, Marsha; Peterson, Linda R.	Effect of acute dietary nitrate intake on maximal knee extensor speed and power in healthy men and women.	Nitric oxide : biology and chemistry	No
267	2001	Colombo, C.; Argiolas, L.; La Vecchia, C.; Negri, E.; Meloni, G.; Meloni, T.	Influenza vaccine in healthy preschool children.	Revue d'epidemiologie et de sante publique	No
268	2012	Commodore, A.A.; Jannik, G.T.; Eddy, T.P.; Rathbun, S.L.; Hejl, A.M.; Pearce, J.L.; Irvin-Barnwell, E.A.; Naeher, L.P.	Radioactivity in smoke particulates from prescribed burns at the Savannah River Site and at selected southeastern United States forests	Atmospheric Environment	No
269	1989	Connolly, C. K.; Chan, N. S.; Prescott, R. J.	The influence of social factors on the control of asthma.	Postgraduate medical journal	No
270	1998	Conrad, E.; Lo, W.; deBoisblanc, B. P.; Shellito, J. E.	Reactive airways dysfunction syndrome after exposure to dinitrogen tetroxide.	Southern medical journal	No
271	2010	Coote, Michelle L.; Lin, Ching Yeh; Beckwith, Athelstan L. J.; Zavitsas, Andreas A.	A comparison of methods for measuring relative radical stabilities of carbon-centred radicals.	Physical chemistry chemical physics : PCCP	No
272	2010	Corcho Quintero, Adealvys; Delgado Díaz, Olga Lidia; Cruz Martínez, Georgina; Verdasquera Corcho, Denis; Díaz Fuentes, Consuelo; Carbó Riverón, Marlenis	Factores de riesgo de las infecciones respiratorias agudas en pacientes menores de un año	Rev. cuba. med. gen. integr	No
273	2021	Cornejo, O.M.; Nava, J.L.	Mineralization of the antibiotic levofloxacin by the electro-peroxone process using a filter-press flow cell with a 3D air-diffusion electrode	Separation and Purification Technology	No
274	2021	Cornejo, O.M.; Ortiz, M.; Aguilar, Z.G.; Nava, J.L.	Degradation of Acid Violet 19 textile dye by electro-peroxone in a laboratory flow plant	Chemosphere	No
275	2021	Correa, P.M.; Aranda, M.D.; Riquelme, F.G.	Air pollution with nitrogen dioxide and its impact on health [Contaminacion atmosférica por dioxidos de nitrogeno en Region Metropolitana y su impacto sobre la salud]	Revista Medica de Chile	Yes	No
276	2006	Crone, M. R.; Verlaan, M.; Willemsen, M. C.; van Soelen, P.; Reijneveld, S. A.; Sing, R. A. Hira; Paulussen, T. G. W. M.	Sustainability of the prevention of passive infant smoking within well-baby clinics.	Health education & behavior : the official publication of the Society for Public Health Education	No
277	2020	Cruz-Alcalde, A.; Esplugas, S.; Sans, C.	Characterization and fate of EfOM during ozonation applied for effective abatement of recalcitrant micropollutants	Separation and Purification Technology	No
278	2020	Cruz-Alcalde, A.; Esplugas, S.; Sans, C.	Continuous versus single H2O2 addition in peroxone process: Performance improvement and modelling in wastewater effluents	Journal of Hazardous Materials	No
279	2019	Cruz-Alcalde, A.; Esplugas, S.; Sans, C.	Abatement of ozone-recalcitrant micropollutants during municipal wastewater ozonation: Kinetic modelling and surrogate-based control strategies	Chemical Engineering Journal	No
280	2018	Cruz-Alcalde, A.; Sans, C.; Esplugas, S.	Priority pesticide dichlorvos removal from water by ozonation process: Reactivity, transformation products and associated toxicity	Separation and Purification Technology	No
281	2017	Cruz-Alcalde, A.; Sans, C.; Esplugas, S.	Priority pesticides abatement by advanced water technologies: The case of acetamiprid removal by ozonation	Science of the Total Environment	No
282	2012	Csákányi, Zsuzsanna; Czinner, Antal; Spangler, John; Rogers, Todd; Katona, Gábor	Relationship of environmental tobacco smoke to otitis media (OM) in children.	International journal of pediatric otorhinolaryngology	No
283	2021	Cui, H.; Tian, Y.; Zhang, J.; Ma, S.; Li, L.; Zuo, W.; Zhang, L.; Wang, T.	Enhanced oxidation of sulfadiazine by two-stage ultrasound assisted zero-valent iron catalyzed persulfate process: Factors and pathways	Chemical Engineering Journal	No
284	2009	Cummings, K.J.; Stefaniak, A.B.; Virji, M.A.; Kreiss, K.	A reconsideration of acute beryllium disease	Environmental Health Perspectives	No
285	2009	Currie, J.; Hanushek, E.A.; Megan Kahn, E.; Neidell, M.; Rivkin, S.G.	Does pollution increase school absences?	Review of Economics and Statistics	Yes	No
286	2011	Currie, J.; Ray, S.H.; Neidell, M.	Quasi-experimental studies suggest that lowering air pollution levels benefits infants' and children's health	Health Affairs	Yes	No
287	2019	da Costa Filho, B.M.; Silva, G.V.; Boaventura, R.A.R.; Dias, M.M.; Lopes, J.C.B.; Vilar, V.J.P.	Ozonation and ozone-enhanced photocatalysis for VOC removal from air streams: Process optimization, synergy and mechanism assessment	Science of the Total Environment	No
288	2018	da Silva, G.	Improved rate coefficient expressions for the reaction of methyl bromide with OH and Cl radicals	Chemical Physics Letters	No
289	1982	Dabauvalle, D.; Mouillesseaux, A.; Gueroult-Bonnet, A.	Nursery-acquired diseases and quality of the atmosphere [PATHOLOGIE EN CRECHE ET QUALITE DE L'AMBIANCE ATMOSPHERIQUE]	Archives Francaises de Pediatrie	No
290	2018	Dai, G.; Du, Y.; Zhou, Q.; Zhong, L.; Sun, X.; Wang, K.; Zhang, J.	Degradation of KNN-Based Lead-Free Piezoelectric Material under Gamma Irradiation	IEEE Transactions on Nuclear Science	No
291	2018	Dai, W.; Zhong, H.; Li, L.; Cao, J.; Huang, Y.; Shen, M.; Wang, L.; Dong, J.; Tie, X.; Ho, S.S.H.; Ho, K.F.	Characterization and health risk assessment of airborne pollutants in commercial restaurants in northwestern China: Under a low ventilation condition in wintertime	Science of the Total Environment	No
292	1992	Dales, R. E.; Kerr, P. E.; Schweitzer, I.; Reesor, K.; Gougeon, L.; Dickinson, G.	Asthma management preceding an emergency department visit.	Archives of internal medicine	No
293	2006	Dales, Robert; Miller, David; Ruest, Ken; Guay, Mireille; Judek, Stan	Airborne endotoxin is associated with respiratory illness in the first 2 years of life.	Environmental health perspectives	No
294	1997	Daly, K. A.; Selvius, R. E.; Lindgren, B.	Knowledge and attitudes about otitis media risk: implications for prevention.	Pediatrics	No
295	2015	Daneshjafari, D.; Amadeh, H.; Khunsiavashan, S.	Estimation of the damage caused by dust phenomenon on public health in Iran, case study: Provinces of Khuzestan, Kermanshah and Kurdistan	Journal of Environmental Studies	No
296	2013	Darus, A.; Manab, F.S.A.	Symptoms of sick building syndrome, occupational impact and quality of indoor air in an office environment in Kuala Lumpur	Journal of the University of Malaya Medical Centre	No
297	1999	Dautel, P. J.; Whitehead, L.; Tortolero, S.; Abramson, S.; Sockrider, M. M.	Asthma triggers in the elementary school environment: a pilot study.	The Journal of asthma : official journal of the Association for the Care of Asthma	Yes	No
298	1983	Dawson, K.P.; Allan, J.; Fergusson, D.M.	Asthma, air pollution and climate: a Christchurch study	New Zealand Medical Journal	Yes	No
299	2018	De Battisti, A.; Formaglio, P.; Ferro, S.; Al Aukidy, M.; Verlicchi, P.	Electrochemical disinfection of groundwater for civil use – An example of an effective endogenous advanced oxidation process	Chemosphere	No
300	2008	de Bilderling, G.; Mathot, M.; Agustsson, S.; Tuerlinckx, D.; Jamart, J.; Bodart, E.	Early skin sensitization to aeroallergens.	Clinical and experimental allergy : journal of the British Society for Allergy and Clinical Immunology	No
301	2005	De los Reyes, Amelia; Llamas, Augusto	La Gammagrafia mamaria con tecnecio-99m sestamibi puede mejorar la capacidd diagnóstica de la mamografía en pacientes con masas palpables	Rev. colomb. cancerol	No
302	2007	de Martino, M.; Ballotti, S.	The child with recurrent respiratory infections: normal or not?	Pediatric allergy and immunology : official publication of the European Society of Pediatric Allergy and Immunology	No
303	2017	De Robles, D.; Kramer, S.W.	Improving Indoor Air Quality through the Use of Ultraviolet Technology in Commercial Buildings	Procedia Engineering	No
304	2000	De Tomasi, F.; Perrone, M.R.; Protopapa, M.L.	Ground-based Raman-lidar for day and night measurements of water vapor in the boundary layer	Nuovo Cimento della Societa Italiana di Fisica C	No
305	2017	de Vera, G.A.; Gernjak, W.; Radjenovic, J.	Predicting reactivity of model DOM compounds towards chlorine with mediated electrochemical oxidation	Water Research	No
306	2017	de Vera, G.A.; Gernjak, W.; Weinberg, H.; Farré, M.J.; Keller, J.; von Gunten, U.	Kinetics and mechanisms of nitrate and ammonium formation during ozonation of dissolved organic nitrogen	Water Research	No
307	2011	De, Sujata; Leong, Samuel C.; Fenton, John E.; Carter, Stuart D.; Clarke, Raymond W.; Jones, Andrew S.	The effect of passive smoking on the levels of matrix metalloproteinase 9 in nasal secretions of children.	American journal of rhinology & allergy	No
308	2013	Delzell Jr., J.E.	Common lung conditions: asthma.	FP essentials	No
309	2013	Delzell, John E. Jr	Common lung conditions: asthma.	FP essentials	No
310	1998	Demissie, K.; Ernst, P.; Joseph, L.; Becklake, M. R.	The role of domestic factors and day-care attendance on lung function of primary school children.	Respiratory medicine	Yes	No
311	2021	Deng, R.; He, Q.; Yang, D.; Dong, Q.; Wu, J.; Yang, X.; Chen, Y.	Enhanced synergistic performance of nano-Fe0-CeO2 composites for the degradation of diclofenac in DBD plasma	Chemical Engineering Journal	No
312	2018	Deng, S.; Lau, J.	Preliminary results: Different indoor classroom conditions during different seasons in the U.S. midwestern region and their associations with student absenteeism	15th Conference of the International Society of Indoor Air Quality and Climate, INDOOR AIR 2018	No
313	2018	Deng, S.; Lau, J.	Seasonal variation of indoor air quality and indoor thermal conditions of 220 classrooms in the midwest region	15th Conference of the International Society of Indoor Air Quality and Climate, INDOOR AIR 2018	No
314	2021	Deng, S.; Zou, B.; Lau, J.	The adverse associations of classrooms’ indoor air quality and thermal comfort conditions on students’ illness related absenteeism between heating and non-heating seasons—a pilot study	International Journal of Environmental Research and Public Health	No
315	2021	Deng, Shihan; Zou, Bin; Lau, Josephine	The Adverse Associations of Classrooms' Indoor Air Quality and Thermal Comfort Conditions on Students' Illness Related Absenteeism between Heating and Non-Heating Seasons-A Pilot Study.	International journal of environmental research and public health	No
316	2016	Deng, Z.; Zhong, Q.; Ding, J.; Guo, L.; Zhao, W.; Zhang, S.	Effect of fluorine additives on the performance of amorphous Ce-Ti catalyst and its promotional progress on ozone for NOX(x = 1, 2) removal at low temperature	Journal of Fluorine Chemistry	No
317	2018	Deniere, E.; Van Hulle, S.; Van Langenhove, H.; Demeestere, K.	Advanced oxidation of pharmaceuticals by the ozone-activated peroxymonosulfate process: the role of different oxidative species	Journal of Hazardous Materials	No
318	2005	Denman, A. R.; Groves-Kirkby, C. J.; Phillips, P. S.; Crockett, R. G. M.; Woolridge, A.; Gillmore, G. K.	The practical use of electrets in a public health radon remediation campaign.	Journal of environmental radioactivity	No
319	1972	Derrick, E.H.	Asthma and the Brisbane Climate	Australian and New Zealand Journal of Medicine	No
320	1969	Derrick, E.H.	The short-term variation of asthma in Brisbane: Its relation to the weather and other factors	International Journal of Biometeorology	Yes	No
321	2007	Desnos, Y.-L.; Li, Z.; Gao, Z.; Zmuda, A.	The dragon programme - Status and achievements	European Space Agency, (Special Publication) ESA SP	No
322	2008	Desnos, Y.-L.; Zmuda, A.; Zengyuan, L.; Zhihai, G.	Overview of the Dragon programme achivements and results 2004 to 2007	European Space Agency, (Special Publication) ESA SP	No
323	2017	Deweirdt, J.; Quignard, J.F.; Crobeddu, B.; Baeza-Squiban, A.; Sciare, J.; Courtois, A.; Lacomme, S.; Gontier, E.; Muller, B.; Savineau, J.P.; Marthan, R.; Guibert, C.; Baudrimont, I.	Involvement of oxidative stress and calcium signaling in airborne particulate matter - induced damages in human pulmonary artery endothelial cells	Toxicology in Vitro	No
324	2013	Dezetter, Anne; Briffault, Xavier; Ben Lakhdar, Christian; Kovess-Masfety, Viviane	Costs and benefits of improving access to psychotherapies for common mental disorders.	The journal of mental health policy and economics	No
325	2011	Dhondt, S.; Le Xuan, Q.; Vu Van, H.; Hens, L.	Environmental health impacts of mobility and transport in Hai Phong, Vietnam	Stochastic Environmental Research and Risk Assessment	No
326	2001	Di Mauro, G.; Matera, D.; Di Mauro, A.; Germanà, B.	Oxygen-ozone therapy and amitriptyline in disc diseases and herniated intervertebral discs	Rivista di Neuroradiologia	No
327	2009	Diaz-Mendez, S.E.; Hernandez-Guerrero, A.; Rodríguez-Lelis, J.M.; Rubio-Arana, J.C.	Exergy destruction inside an ecosystem used for the environmental impact assessment: Case of a refinery flare stack surroundings	ECOS 2009 - 22nd International Conference on Efficiency, Cost, Optimization, Simulation and Environmental Impact of Energy Systems	No
328	2005	Dickie, M.	Parental behavior and the value of children's health: A health production approach	Southern Economic Journal	No
329	1972	Diethorn, W.S.; Stockho, W.L.	The dose to man from atmospheric 85kr	Health Physics	No
330	2017	Ding, X.; Wang, S.; Shen, W.; Mu, Y.; Wang, L.; Chen, H.; Zhang, L.	Fe@Fe2O3 promoted electrochemical mineralization of atrazine via a triazinon ring opening mechanism	Water Research	No
331	2021	Djaballah, M.L.; Merouani, S.; Bendjama, H.; Hamdaoui, O.	Development of a free radical-based kinetics model for the oxidative degradation of chlorazol black in aqueous solution using periodate photoactivated process	Journal of Photochemistry and Photobiology A: Chemistry	No
332	1964	Dmitriev, M.T.	Monitoring ionizing radiations resulting from nitrogen reactions	Soviet Atomic Energy	No
333	2000	Dompeling, E.; Jöbsis, R.; van Schayck, O.	Siblings, day-care attendance, and the risk of asthma and wheezing.	The New England journal of medicine	Yes	No
334	2018	Dong, X.; Li, J.; Xing, Q.; Zhou, Y.; Huang, H.; Dong, F.	The activation of reactants and intermediates promotes the selective photocatalytic NO conversion on electron-localized Sr-intercalated g-C3N4	Applied Catalysis B: Environmental	No
335	2011	Dooley, E.E.	The beat	Environmental Health Perspectives	No
336	2001	Dorado, S.V.; Holdsworth, J.L.; Lagrosas, N.C.; Villarin, J.T.; Narisma, G.; Ellis, J.; Perez, R.T.	Characterization of urban atmosphere of Manila with lidar, filter sampling and radiosonde	Proceedings of SPIE-The International Society for Optical Engineering	No
337	2020	Dos Santos Pereira, G.M.; Weigert, G.R.; Morais, P.S.; Alves E Silva, K.; Segura-Salas, C.S.; De Matos Goncalves, A.M.; Do Nascimento, H.H.S.	Transport route planning for operation and maintenance of off-grid photovoltaic energy systems in the pantanal of mato grosso do sul	2020 IEEE PES Transmission and Distribution Conference and Exhibition - Latin America, T and D LA 2020	No
338	2019	dos Santos, A.J.; Garcia-Segura, S.; Dosta, S.; Cano, I.G.; Martínez-Huitle, C.A.; Brillas, E.	A ceramic electrode of ZrO2-Y2O3 for the generation of oxidant species in anodic oxidation. Assessment of the treatment of Acid Blue 29 dye in sulfate and chloride media	Separation and Purification Technology	No
339	2001	Dostál, M.; Hertz-Picciotto, I.; James, R.; Keller, J.; Dejmek, J.; Selevan, S.; Kotĕsovec, F.; Nozicka, J.; Gomez-Caminero, A.; Wegienka, G.; Srám, R.	Childhood morbidity and air pollution in the Teplice program.	Casopis lekaru ceskych	Yes	No
340	2001	Dostál, M.; Hertz-Picciotto, I.; James, R.; Keller, J.; Dejmek, J.; Selevan, S.; Kotĕsovec, F.; Nozicka, J.; Gomez-Caminero, A.; Wegienka, G.; Srám, R. J.	[Environmental pollution and childhood morbidity].	Casopis lekaru ceskych	Yes	No
341	2001	Dostál, M.; Hertz-Picciotto, I.; James, R.; Keller, J.; Dejmek, J.; Selevan, S.; Kotesovec, F.; Nozicka, J.; Gomez-Caminero, A.; Wegienka, G.; Srám, R.J.	Environmental pollution and childhood morbidity [Znecistené ovzdusí a nemocnost detí.]	Casopís lékarů ceských	Yes	No
342	2021	Duan, L.; Rao, S.; Wang, D.; Zhang, K.; Cao, H.; Liu, Z.; Guo, Q.; Li, W.; Tao, J.; Gao, Y.	Understanding of TiO2 catalysis mechanism in underwater pulsed discharge system: Charge carrier generation and interfacial charge-transfer processes	Chemosphere	No
343	2018	Duan, Y.; Luo, J.; Zhou, S.; Mao, X.; Shah, M.W.; Wang, F.; Chen, Z.; Wang, C.	TiO2-supported Ag nanoclusters with enhanced visible light activity for the photocatalytic removal of NO	Applied Catalysis B: Environmental	No
344	2017	Duan, Y.; Zhang, M.; Wang, L.; Wang, F.; Yang, L.; Li, X.; Wang, C.	Plasmonic Ag-TiO2 − x nanocomposites for the photocatalytic removal of NO under visible light with high selectivity: The role of oxygen vacancies	Applied Catalysis B: Environmental	No
345	2020	Dube, Y.P.; Nyapwere, N.; Magee, L.A.; Vidler, M.; Moore, S.E.; Barratt, B.; Craik, R.; von Dadelszen, P.; Makanga, P.T.; D’alessandro, U.; Roca, A.; Jah, H.; Oguchukwu, O.; Prentice, A.; Martinez-Alvarez, M.; Diallo, B.; Sesey, A.; Lette, K.; Bah, A.; Sanyang, C.; Temmerman, M.; Etyang, A.K.; Musitia, P.; Amondi, M.; Chege, D.; Okiro, P.; Omuse, G.; Wanyonyi, S.; Sevene, E.; Chin, P.; Tchavana, …	Interactions between the physical and social environments with adverse pregnancy events related to placental disorders—a scoping review	International Journal of Environmental Research and Public Health	No
346	1995	Dubeĭkovskaia, L. S.; Kval'skaia, I. A.; Salangina, L. I.; Frolova, N. M.	[Industrial hygiene problems in the manufacture of polymetal materials].	Meditsina truda i promyshlennaia ekologiia	No
347	1995	Dubeikovskaia, L.S.; Kval'skaia, I.A.; Salangina, L.I.; Frolova, N.M.	Industrial hygiene problems in the manufacture of polymetal materials [Voprosy gigieny truda v proizvodstvakh polimetallicheskikh kompozitsii.]	Meditsina truda i promyshlennaia ekologiia	No
348	2010	Duse, M.; Leonardi, L.; Zicari, A. M.; De Castro, G.; Indinnimeo, L.	Risk factors for upper airway diseases.	International journal of immunopathology and pharmacology	Yes	No
349	1974	Dvoskin Ya., G.; Lashkina, A.V.	Relationship between seamen's morbidity and the abundance of polymeric materials in ship spaces	BIUL.INST.MED.MORSK.GDANSKU	No
350	2000	Ebel, A.; Memmesheimer, M.; Jacobs, H.J.; Kessler, Ch.; Piekorz, G.; Feldmann, H.	Reliability and validity of regional air pollution simulations	Advances in Air Pollution	No
351	2017	Ebi, Kristie L.; Hess, Jeremy J.; Watkiss, Paul	Health Risks and Costs of Climate Variability and Change.	Injury Prevention and Environmental Health	No
352	2021	Eichten, Caitlin; Ma, Qiufei; Delea, Thomas E.; Hagiwara, May; Ramos, Roberto; Iorga, Şerban R.; Zhang, Jie; Maziarz, Richard T.	Lifetime Costs for Treated Follicular Lymphoma Patients in the US.	PharmacoEconomics	No
353	1990	Eide, R.; Wesenberg, G. R.	A simple system for generating low-dosage mercury vapor for animal experiments.	Acta odontologica Scandinavica	No
354	1973	Ekpechi, O.L.V.; Van Middlesworth, L.; Cole, Gloria	NATURAL 226Ra AND 228Th IN THYROIDS OF CATTLE FROM NIGERIA.		No
355	1997	Elias, William E.; George, Richard C.	Evolution of ODC free cleaning in aerospace applications	National Electronic Packaging and Production Conference-Proceedings of the Technical Program (West and East)	No
356	2016	Elliot, A.J.; Smith, S.; Dobney, A.; Thornes, J.; Smith, G.E.; Vardoulakis, S.	Monitoring the effect of air pollution episodes on health care consultations and ambulance call-outs in England during March/April 2014: A retrospective observational analysis	Environmental Pollution	Yes	No
357	2019	Elnaklah, R.A.; Natarajan, S.	A comparison of indoor air quality and employee absenteeism in 'local' and 'imported' green building standards	IOP Conference Series: Materials Science and Engineering	Yes	No
358	2019	El-Shaheny, R.; Fuchigami, T.; Yoshida, S.; Radwan, M.O.; Nakayama, M.	Complementary HPLC, in silico toxicity, and molecular docking studies for investigation of the potential influences of gastric acidity and nitrite content on paracetamol safety	Microchemical Journal	No
359	2000	Emmanuel, S. C.	Impact to lung health of haze from forest fires: the Singapore experience.	Respirology (Carlton, Vic.)	Yes	No
360	2014	En, B.; Fa-Jie, D.; Chang-Rong, L.; Fan, F.; Xiao, F.	A surface profile reconstruction system using sinusoidal phase-modulating interferometry and fiber-optic fringe projection	Optical Fiber Technology	No
361	2014	En, B.; Fa-Jie, D.; Chang-Rong, L.; Fu-Kai, Z.; Fan, F.	Sinusoidal phase modulating interferometry system for 3D profile measurement	Optics and Laser Technology	No
362	1984	Enarson, D. A.; Johnson, A.; Block, G.; Maclean, L.; Dybuncio, A.; Schragg, K.; Chan-Yeung, M.; Grzybowski, S.	Respiratory health at a pulpmill in British Columbia.	Archives of environmental health	Yes	No
363	2008	Epstein, Yoram	[Sick building syndrome].	Harefuah	No
364	2005	Ermolenkov, V.V.; Lisinetskiǐ, V.A.; Mishkel, Ya.I.; Grabchikov, A.S.; Chaǐkovskiǐ, A.P.; Orlovich, V.A.	A radiation source based on a solid-state Raman laser for diagnosing tropospheric ozone	Journal of Optical Technology (A Translation of Opticheskii Zhurnal)	No
365	2019	Ernst, S.; Irber, D.M.; Waeber, A.M.; Braunbeck, G.; Reinhard, F.	A Planar Scanning Probe Microscope	ACS Photonics	No
366	2012	Ervasti, Jenni; Kivimäki, Mika; Kawachi, Ichiro; Subramanian, S. V.; Pentti, Jaana; Oksanen, Tuula; Puusniekka, Riikka; Pohjonen, Tiina; Vahtera, Jussi; Virtanen, Marianna	School environment as predictor of teacher sick leave: data-linked prospective cohort study.	BMC public health	Yes	No
367	2015	Eslinger, Paul W.; Bowyer, Ted W.; Cameron, Ian M.; Hayes, James C.; Miley, Harry S.	Atmospheric plume progression as a function of time and distance from the release point for radioactive isotopes.	Journal of environmental radioactivity	No
368	2005	Espina V., Natalia; Fuenzalida A., Alejandra; Urrutia S., María Teresa	Relación entre rendimiento laboral y síndrome premenstrual	Rev. chil. obstet. ginecol	No
369	2007	Etherton, J.R.	Industrial machine systems risk assessment: A critical review of concepts and methods	Risk Analysis	No
370	1974	Ethrenberg, L.; Hiesche, K.D.; Osterman-Golkar, S.; Wennberg, I.	Evaluation of genetic risks of alkylating agents: Tissue doses in the mouse from air contaminated with ethylene oxide	Mutation Research - Fundamental and Molecular Mechanisms of Mutagenesis	No
371	1977	Evans, M.; Molyneux, M.; Sharp, T.; Bailey, A.; Hollingdale-smith, P.	The practical application of the porton diffusion sampler for the measurement of time weighted average exposure to volatile organic substances in air	Annals of Occupational Hygiene	No
372	2016	Faber, Timor; Been, Jasper V.; Reiss, Irwin K.; Mackenbach, Johan P.; Sheikh, Aziz	Smoke-free legislation and child health.	NPJ primary care respiratory medicine	No
373	2014	Fadeyi, M.O.; Alkhaja, K.; Sulayem, M.B.; Abu-Hijleh, B.	Evaluation of indoor environmental quality conditions in elementary schools' classrooms in the United Arab Emirates	Frontiers of Architectural Research	No
374	2014	Færden, Karl; Lund, May Brit; Mogens Aaløkken, Trond; Eduard, Wijnand; Søstrand, Per; Langård, Sverre; Kongerud, Johny	Hypersensitivity pneumonitis in a cluster of sawmill workers: a 10-year follow-up of exposure, symptoms, and lung function.	International journal of occupational and environmental health	No
375	1997	Fairbairn, A.S.; Reid, D.D.; Holland, W.W.	Air pollution and other local factors in respiratory disease	Journal of Epidemiology and Community Health	Yes	Yes	No	Lack of association values in the reports
376	1990	Fairchild, R. G.; Saraf, S. K.; Kalef-Ezra, J.; Laster, B. H.	Comparison of measured parameters from a 24-keV and a broad spectrum epithermal neutron beam for neutron capture therapy: an identification of consequential parameters.	Medical physics	No
377	2015	Fan, F.; En, B.; Chang-Rong, L.; Zhen-Yu, D.; Xiao, F.; Ting-Ting, H.; Fa-Jie, D.	A disturbance-free surface profile measuring system with sinusoidal phase integrating-bucket modulation	Measurement: Journal of the International Measurement Confederation	No
378	2020	Fan, W.; An, W.-G.; Huo, M.-X.; Yang, W.; Zhu, S.-Y.; Lin, S.-S.	Solubilization and stabilization for prolonged reactivity of ozone using micro-nano bubbles and ozone-saturated solvent: A promising enhancement for ozonation	Separation and Purification Technology	No
379	2019	Fang, C.; Gao, X.; Zhang, X.; Zhu, J.; Sun, S.-P.; Wang, X.; Wu, W.D.; Wu, Z.	Facile synthesis of alkaline-earth metal manganites for the efficient degradation of phenolic compounds via catalytic ozonation and evaluation of the reaction mechanism	Journal of Colloid and Interface Science	No
380	2013	Fantuzzi, Guglielmina; Righi, Elena; Predieri, Guerrino; Giacobazzi, Pierluigi; Petra, Berchotd; Aggazzotti, Gabriella	Airborne trichloramine (NCl(3)) levels and self-reported health symptoms in indoor swimming pool workers: dose-response relationships.	Journal of exposure science & environmental epidemiology	No
381	1982	Fedoseeva, N. M.; Frolova, A. D.; Dubeikovskaia, L. S.; Berliner, E. G.; Minkina, N. A.	[Establishment of the maximum permissible concentration of vitreous enamel in the air of a work area].	Gigiena truda i professional'nye zabolevaniia	No
382	1982	Fedoseeva, N.M.; Frolova, A.D.; Dubeikovskaia, L.S.; Berliner, E.G.; Minkina, N.A.	Establishment of the maximum permissible concentration of vitreous enamel in the air of a work area [K obosnovaniiu predel'no dopustimoǐ kontsentratsii stekloémali v vozdukhe rabocheǐ zony.]	Meditsina Truda I Promyshlennaya Ekologiya	No
383	1988	Feely, H.W.; Helfer, I.K.; Juzdan, Z.R.; Klusek, C.S.; Larsen, R.J.; Leifer, R.; Sanderson, C.G.; Dreicer, M.	Fallout in the New York metropolitan area following the chernobyl accident	Journal of Environmental Radioactivity	No
384	1986	Feĭgin, B. G.	[Industrial hygiene in the manufacture of pigment titanium dioxide].	Gigiena truda i professional'nye zabolevaniia	No
385	1990	Feĭgin, B. G.; Chingisova, R. A.; Balmakhaeva, R. M.	[Morbidity with temporary loss of work capacity in the production of rare metals].	Gigiena truda i professional'nye zabolevaniia	No
386	1986	Feigin, B.G.	Occupational Hygiene in the Production of Pigmentary Titanium Dioxide. [GIGIENA TRUDA V PROIZVODSTVE PIGMENTNOI DVUOKISI TITANA.]	Meditsina Truda I Promyshlennaya Ekologiya	No
387	1990	Feigin, B.G.; Chingisova, R.A.; Balmakhaeva, R.M.	Morbidity with temporal loss of capacity for work in the production of rare metals	Meditsina Truda I Promyshlennaya Ekologiya	No
388	2019	Feleszko, Wojciech; Marengo, Ricardo; Vieira, Antonio Sousa; Ratajczak, Karol; Mayorga Butrón, José Luis	Immunity-targeted approaches to the management of chronic and recurrent upper respiratory tract disorders in children.	Clinical otolaryngology : official journal of ENT-UK ; official journal of Netherlands Society for Oto-Rhino-Laryngology & Cervico-Facial Surgery	No
389	2015	Feng, F.; Duan, F.; Bo, E.; Lv, C.; Fu, X.; Huang, T.	Surface profile measuring system based on fringe projection and sinusoidal phase modulation	Hongwai yu Jiguang Gongcheng/Infrared and Laser Engineering	No
390	2018	Feng, M.; Wang, Z.; Dionysiou, D.D.; Sharma, V.K.	Metal-mediated oxidation of fluoroquinolone antibiotics in water: A review on kinetics, transformation products, and toxicity assessment	Journal of Hazardous Materials	No
391	2017	Feng, X.; Zhang, W.; Deng, H.; Ni, Z.; Dong, F.; Zhang, Y.	Efficient visible light photocatalytic NOx removal with cationic Ag clusters-grafted (BiO) 2 CO 3 hierarchical superstructures	Journal of Hazardous Materials	No
392	2018	Fernandes, Silvia de Souza Campos; Solé, Dirceu; Camargos, Paulo; Andrade, Cláudia Ribeiro de; Ibiapina, Cássio da Cunha	Factors associated with asthma expression in adolescents	J. bras. pneumol	No
393	2006	Fernández-Nieto, M.; Quirce, S.; Sastre, J.	Occupational asthma in industry.	Allergologia et immunopathologia	No
394	2000	Ferraz, M.C.M.A.; Cardoso, J.I.B.; Pontes, S.L.R.	Concentration of atmospheric pollutants in the gaseous emissions of medical waste incinerators	Journal of the Air and Waste Management Association	No
395	2021	Ferreira, Wellington Fernando da Silva; Carvalho, Denise Siqueira de; Wandalsen, Gustavo Falbo; Solé, Dirceu; Sarinho, Emanuel Sávio Cavalcante; Medeiros, Décio; Melo, Ana Carolina Cavalcanti Dela Bianca; Prestes, Elaine Xavier; Camargos, Paulo Augusto Moreira; Luhm, Karin Regina; Garcia-Marcos, Luis; Mallol, Javier; Rosário, Nelson Augusto; Chong-Neto, Herberto José	Associated factors with recurrent wheezing in infants: is there difference between the sexes?	J. pediatr. (Rio J.)	Yes	No
396	2003	Ferrís i Tortajada, J.; Ortega García, J.A.; López Andreu, J.A.; Garcia i Castell, J.; Aliaga Vera, J.; Cánovas Conesa, A.; Ferrís i Garcia, V.	School buses and diesel engine: Atmospheric contamination, pediatric exposure and adverse effects in human health [Autobuses escolares y motores diesel: Contaminación atmosférica, exposición pediátrica y efectos adversos en la salud humana]	Revista Espanola de Pediatria	No
397	1970	Ferris, B. G.	Effects of air pollution on school absences and differences in lung function in first and second graders in Berlin, New Hampshire, January 1966 to June 1967.	The American review of respiratory disease	Yes	No
398	1987	Ferro, M. E.; Yranzo-Volonté, N.; Riera, C. M.	Adoptive transfer of suppression of the autoimmune response to rat male accessory glands: characterization of the suppressor cells.	Immunology letters	No
399	1991	Fielding, J. E.	Smoking control at the workplace.	Annual review of public health	No
400	2003	Findley, Sally; Lawler, Katherine; Bindra, Monisha; Maggio, Linda; Penachio, Madeline M.; Maylahn, Christopher	Elevated asthma and indoor environmental exposures among Puerto Rican children of East Harlem.	The Journal of asthma : official journal of the Association for the Care of Asthma	No
401	2019	Finell, E.; Nätti, J.	The combined effect of poor perceived indoor environmental quality and psychosocial stressors on long-term sickness absence in the workplace: a follow-up study	International Journal of Environmental Research and Public Health	Yes	No
402	2010	Fisk, W.J.; Black, D.	Benefits of improved IEQ: Better health and improved work performance	IAQVEC 2010: 7th International Conference on Indoor Air Quality, Ventilation and Energy Conservation in Buildings	No
403	1994	Fleetwood, D.M.; Reber, Jr., R.A.; Winokur, P.S.; Kosier, S.L.; Schrimpf, R.D.; Wei, A.; Nowlin, R.N.; DeLaus, M.; Combs, W.E.; Pease, R.L.	Physical mechanisms contributing to enhanced bipolar gain degradation at low dose rates	IEEE Transactions on Nuclear Science	No
404	2004	Flodin, U.; Jönsson, P.	Non-sensitising air pollution at workplaces and adult onset asthma	International Archives of Occupational and Environmental Health	No
405	2012	Flores Orozco, Adrián; Kemna, Andreas; Oberdörster, Christoph; Zschornack, Ludwig; Leven, Carsten; Dietrich, Peter; Weiss, Holger	Delineation of subsurface hydrocarbon contamination at a former hydrogenation plant using spectral induced polarization imaging.	Journal of contaminant hydrology	No
406	1976	Fodero, S.D.	Environmental and health considerations for mass gatherings at football events	Journal of the American College Health Association	No
407	1995	Fogarty, J.; Moloney, A. C.; Newell, J. B.	The epidemiology of Haemophilus influenzae type b disease in the Republic of Ireland.	Epidemiology and infection	No
408	2016	Folli, A.; Bloh, J.Z.; Macphee, D.E.	Band structure and charge carrier dynamics in (W,N)-codoped TiO2 resolved by electrochemical impedance spectroscopy combined with UV–vis and EPR spectroscopies	Journal of Electroanalytical Chemistry	No
409	1979	Forycki, Z.	State of health of shipyard painters as index of exposure to the action of organic solvents.	Bulletin of the Institute of Maritime and Tropical Medicine in Gdynia	No
410	2016	Fouladi Fard, Reza; Naddafi, Kazem; Yunesian, Masud; Nabizadeh Nodehi, Ramin; Dehghani, Mohammad Hadi; Hassanvand, Mohammad Sadegh	The assessment of health impacts and external costs of natural gas-fired power plant of Qom.	Environmental science and pollution research international	No
411	2006	Fowles, Jeff; Christophersen, Annemarie; Fernando, Dinusha; Lea, Rod; Woodward, Alistair; Dickson, Stuart; Hosking, Matthew; Berezowski, Richard	Secondhand tobacco smoke exposure in New Zealand bars: results prior to implementation of the bar smoking ban.	The New Zealand medical journal	No
412	1982	Fraley, L. Jr; Bowman, G. C.; Markham, O. D.	Iodine-129 in rabbit thyroids near a nuclear fuel reprocessing plant in Idaho.	Health physics	No
413	1974	Freour, P.	The influence of urban life on the respiratory system [RETENTISSEMENT DE LA VIE URBAINE SUR L'APPAREIL RESPIRATOIRE DES CITADINS]	Vie Medicale au Canada Francais	No
414	1973	Fresnais, D.	Study of carcinogenicity of road dust [ETUDE DU POUVOIR CANCERIGENE DE LA POUSSIERE DES ROUTES]	Nouvelle Presse Medicale	No
415	2005	Frew, A.J.	GA2LEN - The global allergy and asthma European network	Clinical and Experimental Allergy	No
416	2009	Friedman, Deborah I.; De ver Dye, Timothy	Migraine and the environment.	Headache	No
417	2018	Frondelius, K.; Oudin, A.; Malmqvist, E.	Traffic-related air pollution and child BMI—A study of prenatal exposure to nitrogen oxides and body mass index in children at the age of four years in Malmö, Sweden	International Journal of Environmental Research and Public Health	No
418	2018	Frondelius, Kasper; Oudin, Anna; Malmqvist, Ebba	Traffic-Related Air Pollution and Child BMI-A Study of Prenatal Exposure to Nitrogen Oxides and Body Mass Index in Children at the Age of Four Years in Malmö, Sweden.	International journal of environmental research and public health	No
419	2022	Fu, L.; Lide, F.; Ding, Y.; Wang, C.; Jiang, J.; Huang, J.	Mechanism insights into activation of hydroxylamines for generation of multiple reactive species in photochemical degradation of bromophenols	Separation and Purification Technology	No
420	2007	Fu, Z.-Y.; Ji, L.-F.; Jiang, Y.-J.	Laser sintering of Ba(Ti0.95Zr0.05)O3 piezoelectric ceramics	Zhongguo Jiguang/Chinese Journal of Lasers	No
421	2021	Fuentes Fernández, Gladys; Cedeño Osorio, Olivia; Abreu Suárez, Gladys	Neumonía adquirida en la comunidad por pacientes entre 1 mes y 18 años de edad	Rev. cuba. pediatr	No
422	2018	Furatian, L.; Mohseni, M.	Influence of chloride on the 185 nm advanced oxidation process	Chemosphere	No
423	1983	Gaevaia, N. V.	[Industrial hygiene of women in the textile processing of polyamide cord].	Gigiena truda i professional'nye zabolevaniia	No
424	1983	Gaevaya, N.V.	Occupational Hygiene for Women Engaged in Textile Processing of Polyamide Cord. [GIGIENA TRUDA ZHENSHCHIN PRI TEKSTIL'NOI OBRABOTKE POLIAMIDNOGO KORDA.]	Meditsina Truda I Promyshlennaya Ekologiya	No
425	2014	Gaihre, Santosh; Semple, Sean; Miller, Janice; Fielding, Shona; Turner, Steve	Classroom carbon dioxide concentration, school attendance, and educational attainment.	The Journal of school health	No
426	2013	Galea, Karen S.; Hurley, J. Fintan; Cowie, Hilary; Shafrir, Amy L.; Sánchez Jiménez, Araceli; Semple, Sean; Ayres, Jon G.; Coggins, Marie	Using PM2.5 concentrations to estimate the health burden from solid fuel combustion, with application to Irish and Scottish homes.	Environmental health : a global access science source	Yes	No
427	2021	Galiatsatos, Panagis; Soybel, Alexandria; Jassal, Mandeep; Cruz, Sergio Axel Perez; Spartin, Caroline; Shaw, Katie; Cunningham, Jodi; Kanarek, Norma Fox	Tobacco treatment clinics in urban public housing: feasibility and outcomes of a hands-on tobacco dependence service in the community.	BMC public health	No
428	2021	Gallardo, Edgar J.; Gray, Derrick A.; Hoffman, Richard L.; Yates, Brandon A.; Moorthi, Ranjani N.; Coggan, Andrew R.	Dose-Response Effect of Dietary Nitrate on Muscle Contractility and Blood Pressure in Older Subjects: A Pilot Study.	The journals of gerontology. Series A, Biological sciences and medical sciences	No
429	2015	Galvis, B.; Bergin, M.; Boylan, J.; Huang, Y.; Bergin, M.; Russell, A.G.	Air quality impacts and health-benefit valuation of a low-emission technology for rail yard locomotives in Atlanta Georgia	Science of the Total Environment	No
430	2022	Ganbat, M.; Erdenebileg, N.; Batbold, C.; Nergui, S.; Anderson, R.; Wigfall, C.; Amarsanaa, N.; Heikens, A.; Sarantuya, M.; Warburton, D.	Integrating quantitative and qualitative approaches to assess wintertime illnessrelated absenteeism and its direct and indirect costs among the private sector in Ulaanbaatar	PLoS ONE	No
431	2022	Ganbat, Mandukhai; Erdenebileg, Nasantogtokh; Batbold, Chuluunbileg; Nergui, Saruultuya; Anderson, Ron; Wigfall, Clarence; Amarsanaa, Narantsetseg; Heikens, Alex; Sarantuya, Moiltmaa; Warburton, David	Integrating quantitative and qualitative approaches to assess wintertime illness-related absenteeism and its direct and indirect costs among the private sector in Ulaanbaatar.	PloS one	No
432	2006	Gandhi, Radha K.; Blaiss, Michael S.	What are the best estimates of pediatric asthma control?	Current opinion in allergy and clinical immunology	No
433	2021	Ganugapenta, R.; Rajesh, U.; Sailakshman, C.	Design and performance evaluation of a vortex tubeform by neam wood	AIP Conference Proceedings	No
434	2021	Gao, C.X.; Dimitriadis, C.; Ikin, J.; Dipnall, J.F.; Wolfe, R.; Sim, M.R.; Smith, K.; Cope, M.; Abramson, M.J.; Guo, Y.	Impact of exposure to mine fire emitted PM2.5 on ambulance attendances: A time series analysis from the Hazelwood Health Study	Environmental Research	No
435	2017	Gao, G.; Shen, J.; Chu, W.; Chen, Z.; Yuan, L.	Mechanism of enhanced diclofenac mineralization by catalytic ozonation over iron silicate-loaded pumice	Separation and Purification Technology	No
436	2021	Gao, X.; Lu, J.; Ji, Y.; Chen, J.; Yin, X.; Zhou, Q.	Nitrite-mediated photodegradation of sulfonamides and formation of nitrated products	Chemosphere	No
437	2021	Garcia-Costa, A.L.; Gouveia, T.I.A.; Pereira, M.F.R.; Silva, A.M.T.; Alves, A.; Madeira, L.M.; Santos, M.S.F.	Ozonation of cytostatic drugs in aqueous phase	Science of the Total Environment	No
438	1994	Gartsev, E. V.; Tret'iakov, F. D.; Kondratenko, E. P.; Lobanov, B. G.; Denisov, A. F.	[The effect of exposure to radiation and other industrial factors on the morbidity of the personnel in enterprises in the mining and processing of rare-earth metal ores].	Meditsina truda i promyshlennaia ekologiia	No
439	1994	Gartsev, E.V.; Tret'yakov, F.D.; Kondratenko, E.P.; Lobanov, B.G.; Denisov, A.F.	Influence of radiation and other occupational factors on morbidity of workers engaged into extracting and processing of rare element ores	Meditsina Truda I Promyshlennaya Ekologiya	No
440	1994	Gautrin, D.; Boulet, L.-P.; Boutet, M.; Dugas, M.; Bhérer, L.; L'Archevêque, J.; Laviolette, M.; Côté, J.; Malo, J.-L.	Is reactive airways dysfunction syndrome a variant of occupational asthma?	The Journal of Allergy and Clinical Immunology	No
441	1989	Gay Jr., B.W.; Edney, E.O.	Ozone production from irradiation of acetylene/chlorine mixtures in air	Journal of the Air and Waste Management Association	No
442	1988	Gentry, J.W.; Paur, H.-R.; Mätzing, H.; Baumann, W.	A modelling study on the dose rate effect on the efficiency of the EBDS-process (ES-Verfahren)	International Journal of Radiation Applications and Instrumentation. Part	No
443	2020	Ghanbari, F.; Riahi, M.; Kakavandi, B.; Hong, X.; Lin, K.-Y.A.	Intensified peroxydisulfate/microparticles-zero valent iron process through aeration for degradation of organic pollutants: Kinetic studies, mechanism and effect of anions	Journal of Water Process Engineering	No
444	2019	Ghasemi, M.; Khataee, A.; Gholami, P.; Cheshmeh Soltani, R.D.	Template-free microspheres decorated with Cu-Fe-NLDH for catalytic removal of gentamicin in heterogeneous electro-Fenton process	Journal of Environmental Management	No
445	1969	Ghormley, J.A.; Hochanadel, C.J.; Boyle, J.W.	Yield of ozone in the pulse radiolysis of gaseous oxygen at very high dose rate. Use of this system as a dosimeter	The Journal of Chemical Physics	No
446	1984	Gill, H. K.; Dhaliwal, J. S.; Sukumaran, K. D.; Liew, F. Y.	Effect of irradiation on the precursor, activated and memory suppressor T cells for delayed-type hypersensitivity to sheep erythrocytes in mice.	Immunology	No
447	2003	Gilliland, F. D.; Berhane, K.; Islam, T.; Wenten, M.; Rappaport, E.; Avol, E.; Gauderman, W. J.; McConnell, R.; Peters, J. M.	Environmental tobacco smoke and absenteeism related to respiratory illness in schoolchildren.	American journal of epidemiology	No
448	2001	Gilliland, F. D.; Berhane, K.; Rappaport, E. B.; Thomas, D. C.; Avol, E.; Gauderman, W. J.; London, S. J.; Margolis, H. G.; McConnell, R.; Islam, K. T.; Peters, J. M.	The effects of ambient air pollution on school absenteeism due to respiratory illnesses.	Epidemiology (Cambridge, Mass.)	Yes	Yes	Yes
449	2009	Gilliland, Frank D.	Outdoor air pollution, genetic susceptibility, and asthma management: opportunities for intervention to reduce the burden of asthma.	Pediatrics	No
450	2021	Gillum, Richard Frank	Frequency of Attendance at Religious Services and Exposure to Environmental Tobacco Smoke.	Journal of religion and health	No
451	2003	Gioda, A.; de Aquino Neto, F.R.	Comments on studies of industrial and non-industrial environments in Brazil: a comparative approach [Considerações sobre estudos de ambientes industriais e não industriais no Brasil: uma abordagem comparativa.]	Cadernos de saúde pública / Ministério da Saúde, Fundação Oswaldo Cruz, Escola Nacional de Saúde Pública	No
452	2003	Gioda, Adriana; de Aquino Neto, Francisco Radler	[Comments on studies of industrial and non-industrial environments in Brazil: a comparative approach].	Cadernos de saude publica	No
453	2008	Girdler-Brown, Brendan V.; White, Neil W.; Ehrlich, Rodney I.; Churchyard, Gavin J.	The burden of silicosis, pulmonary tuberculosis and COPD among former Basotho goldminers.	American journal of industrial medicine	No
454	2020	Giri, B.; Kumbhakar, S.; Kalai Selvan, K.; Muley, A.; Maji, S.	Formation, reactivity, photorelease, and scavenging of NO in ruthenium nitrosyl complexes	Inorganica Chimica Acta	No
455	2004	Giuntini, Janette; Giusti, Laura; Lucacchini, Antonio; Mazzoni, Maria R.	Modulation of A1 adenosine receptor signaling by peroxynitrite.	Biochemical pharmacology	No
456	2003	Glindmeyer, H. W.; Lefante, J. J.; Freyder, L. M.; Friedman, M.; Weill, H.; Jones, R. N.	Relationship of asthma to irritant gas exposures in pulp and paper mills.	Respiratory medicine	No
457	2008	Glowacki, D.R.; Pilling, M.J.	High level electronic structure theory and stochastic master equation simulations for analysis of tropospheric aromatic oxidation	ACS National Meeting Book of Abstracts	No
458	2009	Glowacki, David R.; Wang, Liming; Pilling, Michael J.	Evidence of formation of bicyclic species in the early stages of atmospheric benzene oxidation.	The journal of physical chemistry. A	No
459	2018	Gnanaprakasam, M.; Sandhiya, L.; Senthilkumar, K.	Mechanism and kinetics of the reaction of methyl acetate with Cl atom – A theoretical study	Computational and Theoretical Chemistry	No
460	1974	Goel, K.C.; Hollands, K.G.T.	GENERAL METHOD FOR PREDICTING PARTICULATE COLLECTION EFFICIENCY OF VENTURI SCRUBBERS.	American Society of Mechanical Engineers (Paper)	No
461	1984	Goerth, C. R.	Economics and court decisions leading to smoke-free workplace.	Occupational health & safety (Waco, Tex.)	No
462	1979	Gofman, J.W.	The question of radiation causation of cancer in hanford workers	Health Physics	No
463	2005	Goldberg, M.S.	Short term exposure to ambient ozone increases mortality in the United States	Evidence-Based Healthcare and Public Health	Yes	No
464	1969	Goldsmith, J. R.	9th AMA Air Pollution Medical Research Conference. Synthesis, perspective, and future applications.	Archives of environmental health	No
465	1969	Goldsmith, J.R.	Synthesis, Perspective, and Future Applications	Archives of Environmental Health	No
466	1970	Goldstein, D. H.; Benoit, J. N.; Tyroler, H. A.	An epidemiologic study of an oil mist exposure.	Archives of environmental health	No
467	1986	Golovtsev, Iu N.; Kucherenko, E. M.; Dovgalenko, V. F.; Anshukov, V. K.; Todosienko, L. A.	[Therapeutic and preventive measures in the initial forms of dust-induced bronchitis].	Vrachebnoe delo	No
468	2017	Golshan, S.; Zarghami, R.; Norouzi, H.R.; Mostoufi, N.	Granular mixing in nauta blenders	Powder Technology	No
469	2010	Gómeez, Milena E.; Sanchez, Juan F.; Cardona, Angélica M.; Pioquinto, Jaime F.; Torres, Paula; Sanchez, Deisy; Camargo, Lina M.; Castañeda, René A.; Villamizar, Rafael H.; Cremades, Lázaro V.	Health and working conditions in carpenter's workshops in Armenia (Colombia).	Industrial health	No
470	2019	Gong, X.; Liu, Y.; Wang, B.; Yang, W.; Fan, L.; Liu, Y.	Nitrate reduction via micro-electrolysis on Zn-Ag bimetal combined with photo-assistance	Science of the Total Environment	No
471	2019	González, P.; Dominguez, A.; Moraga, A.M.	The effect of outdoor PM2.5 on labor absenteeism due to chronic obstructive pulmonary disease	International Journal of Environmental Science and Technology	Yes	Yes	No	Lack of association values in the reports
472	2004	Gorguner, Metin; Aslan, Sahin; Inandi, Tacettin; Cakir, Zeynep	Reactive airways dysfunction syndrome in housewives due to a bleach-hydrochloric acid mixture.	Inhalation toxicology	No
473	2016	Gorlanova, O.; Thalmann, S.; Proietti, E.; Stern, G.; Latzin, P.; Kühni, C.; Röösli, M.; Frey, U.	Effects of Breastfeeding on Respiratory Symptoms in Infancy Portions of the study were presented as a poster at the European Respiratory Society conference, September 7-11, 2013, Barcelona, Spain.	Journal of Pediatrics	No
474	2016	Gorlanova, Olga; Thalmann, Simone; Proietti, Elena; Stern, Georgette; Latzin, Philipp; Kühni, Claudia; Röösli, Martin; Frey, Urs	Effects of Breastfeeding on Respiratory Symptoms in Infancy.	The Journal of pediatrics	No
475	1975	Goryachkovsky, V.S.	Experience with assessing the hygienic and economic effects of health measures aimed at improving work conditions in production of plasticized polyvinylchloride films (Russian)	Meditsina Truda I Promyshlennaya Ekologiya	No
476	1995	Gorzkowski, B.; Pachocki, K.; Peńsko, J.; Majle, T.; Rózycki, Z.	[Comparative analysis of two diffusion methods for radon Rn-222 estimation in atmospheric air by means of gamma ray spectrometry and liquid scintillation counting].	Roczniki Panstwowego Zakladu Higieny	No
477	1995	Gorzkowski, B.; Pachocki, K.; Peńsko, J.; Majle, T.; Rózycki, Z.	Comparative analysis of two diffusion methods for radon Rn-222 estimation in atmospheric air by means of gamma ray spectrometry and liquid scintillation counting [Analiza Porównawcza dwóch metod dyfuzyjnych pomiaru radonu Rn-222 w powietrzu z wykorzystaniem spektrometru promieni gamma i metody ciekłej scyntylacji.]	Roczniki Panstwowego Zakladu Higieny	No
478	1993	Gotoh, K.; Noguchi, T.; Murakami, S.; Yamaguchi, Y.; Deki, S.	Gold Fine Particles-Nylon Composite: Preparation of Glass Containing Gold Microcrystals	Kobunshi Ronbunshu	No
479	2016	Gotzev, Simeon; Lipszyc, Joshua C.; Connor, Dale; Tarlo, Susan M.	Trends in Occupations and Work Sectors Among Patients With Work-Related Asthma at a Canadian Tertiary Care Clinic.	Chest	No
480	2019	Goyal, N.; Goyal, M.; Ravindran, V.	Management of pain in rheumatic diseases	Indian Journal of Rheumatology	No
481	1994	Graça, R. L. Cadilhe; Melo, Tania Karla; Palácios, Marisa; Silva Filho, Joåo Ferreira	Trabalho e assistência à saúde - Um estudo sobre a assistência em saúde mental prestada pelo serviço médico de uma empresa bancária no município do Rio de Janeiro	J. bras. psiquiatr	No
482	1980	Gratsianskaia, L. V.	[Working conditions and the health status of workers in the manufacture of bulk yarn from nitron-type fibers].	Gigiena truda i professional'nye zabolevaniia	No
483	1980	Gratsianskaia, L.V.	Working conditions and the health status of workers in the manufacture of bulk yarn from nitron-type fibers [Usloviia truda i sostoianie zdorov'la rabochikh v proizvodstve ob"emnoǐ priazhi iz volokon tipa "nitron".]	Meditsina Truda I Promyshlennaya Ekologiya	No
484	2018	Green, J.A.	Staff satisfaction survey - Is indoor air quality a critical factor?	15th Conference of the International Society of Indoor Air Quality and Climate, INDOOR AIR 2018	No
485	1991	Green, R. E.; Cooper, N. K.	Passive smoking and middle ear effusions in children of British servicemen in West Germany--a point prevalence survey by clinics of outpatient attendance.	Journal of the Royal Army Medical Corps	No
486	1991	Green, R.E.; Cooper, N.K.	Passive smoking and middle ear effusions in children of British servicemen in West Germany–a point prevalence survey by clinics of outpatient attendance.	Journal of the Royal Army Medical Corps	No
487	1970	Gregory, J.	The influence of climate and atmospheric pollution on exacerbations of chronic bronchitis.	Atmospheric environment	Yes	No
488	1971	Gregory, J.	A study of 340 cases of chronic bronchitis.	Archives of environmental health	No
489	2009	Greven, Frans; Kerstjens, Huib A. M.; Duijm, Frans; Eppinga, Pier; de Meer, Gea; Heederik, Dirk	Respiratory effects in the aftermath of a major fire in a chemical waste depot.	Scandinavian journal of work, environment & health	No
490	2012	Grotzinger, J.P.; Crisp, J.; Vasavada, A.R.; Anderson, R.C.; Baker, C.J.; Barry, R.; Blake, D.F.; Conrad, P.; Edgett, K.S.; Ferdowski, B.; Gellert, R.; Gilbert, J.B.; Golombek, M.; Gómez-Elvira, J.; Hassler, D.M.; Jandura, L.; Litvak, M.; Mahaffy, P.; Maki, J.; Meyer, M.; Malin, M.C.; Mitrofanov, I.; Simmonds, J.J.; Vaniman, D.; Welch, R.V.; Wiens, R.C.	Mars Science Laboratory mission and science investigation	Space Science Reviews	No
491	2022	Gu, R.; Shen, H.; Xue, L.; Wang, T.; Gao, J.; Li, H.; Liang, Y.; Xia, M.; Yu, C.; Liu, Y.; Wang, W.	Investigating the sources of atmospheric nitrous acid (HONO) in the megacity of Beijing, China	Science of the Total Environment	No
492	2022	Gu, R.; Wang, W.; Peng, X.; Xia, M.; Zhao, M.; Zhang, Y.; Wang, Y.; Liu, Y.; Shen, H.; Xue, L.; Wang, T.; Wang, W.	Nitrous acid in the polluted coastal atmosphere of the South China Sea: Ship emissions, budgets, and impacts	Science of the Total Environment	No
493	2019	Gu, Z.; Wang, Y.; Feng, K.; Zhang, A.	A comparative study of dinitrodiazophenol industrial wastewater treatment: Ozone/hydrogen peroxide versus microwave/persulfate	Process Safety and Environmental Protection	No
494	2020	Guan, Z.; Guo, Y.; Li, S.; Feng, S.; Deng, Y.; Ou, X.; Ren, J.; Sun, S.; Liang, J.	Decomplexation of heterogeneous catalytic ozonation assisted with heavy metal chelation for advanced treatment of coordination complexes of Ni	Science of the Total Environment	No
495	2022	Guerra-Rodríguez, S.; Rodríguez, E.; Moreno-Andrés, J.; Rodríguez-Chueca, J.	Effect of the water matrix and reactor configuration on Enterococcus sp. inactivation by UV-A activated PMS or H2O2	Journal of Water Process Engineering	No
496	2015	Gui, N.; Fan, J.	Numerical study of heat conduction of granular particles in rotating wavy drums	International Journal of Heat and Mass Transfer	No
497	2021	Guignon, Valentin; Breton, Catherine; Mariette, Jérôme; Sabot, François; Fumey, Julien; Lefort, Vincent; Fiston-Lavier, Anna-Sophie	Ten simple rules for switching from face-to-face to remote conference: An opportunity to estimate the reduction in GHG emissions.	PLoS computational biology	No
498	2010	Guillam, M.-T.; Thomas, N.; Nedellec, V.; Derbez, M.; Kirchner, S.; Pédrono, G.; Ségala, C.	Children's indoor leisure activities in France: Time budget data for indoor air risk assessment	Human and Ecological Risk Assessment	No
499	1995	Guillén Pérez, J. J.; Guillén Grima, F.; Medrano Tortosa, J.; García-Marcos Alvarez, L.; Aguinaga Ontoso, I.; Níguez Carbonell, J. C.	[Unusual attendance at Hospital Emergency Services for asthma and chronic obstructive pulmonary disease and SO2 air pollution in Cartagena (Spain)].	Revista espanola de salud publica	Yes	No
500	1995	Guillén Pérez, J.J.; Guillén Grima, F.; Medrano Tortosa, J.; García-Marcos Alvarez, L.; Aguinaga Ontoso, I.; Níguez Carbonell, J.C.	Unusual attendance at Hospital Emergency Services for asthma and chronic obstructive pulmonary disease and SO2 air pollution in Cartagena (Spain) [Afluencia inusual por asma y enfermedad pulmonar obstructiva crónica en urgencias hospitalarias y contaminación por SO2 en Cartagena.]	Revista española de salud pública	Yes	No
501	2020	Guo, D.; Shen, P.; Shi, C.; Wang, M.; Liu, Y.; Zhang, C.; Li, W.	Calculation of the Vertical Velocity in the Asian Summer Monsoon Anticyclone Region Using the Thermodynamic Method With in situ and Satellite Data	Frontiers in Earth Science	No
502	2019	Guo, H.; Jiang, N.; Wang, H.; Lu, N.; Shang, K.; Li, J.; Wu, Y.	Pulsed discharge plasma assisted with graphene-WO3 nanocomposites for synergistic degradation of antibiotic enrofloxacin in water	Chemical Engineering Journal	No
503	2019	Guo, H.; Jiang, N.; Wang, H.; Lu, N.; Shang, K.; Li, J.; Wu, Y.	Degradation of antibiotic chloramphenicol in water by pulsed discharge plasma combined with TiO2/WO3 composites: mechanism and degradation pathway	Journal of Hazardous Materials	No
504	2019	Guo, H.; Jiang, N.; Wang, H.; Shang, K.; Lu, N.; Li, J.; Wu, Y.	Pulsed discharge plasma induced WO3 catalysis for synergetic degradation of ciprofloxacin in water: Synergetic mechanism and degradation pathway	Chemosphere	No
505	2019	Guo, H.; Jiang, N.; Wang, H.; Shang, K.; Lu, N.; Li, J.; Wu, Y.	Enhanced catalytic performance of graphene-TiO2 nanocomposites for synergetic degradation of fluoroquinolone antibiotic in pulsed discharge plasma system	Applied Catalysis B: Environmental	No
506	2019	Guo, H.; Jiang, N.; Wang, H.; Shang, K.; Lu, N.; Li, J.; Wu, Y.	Degradation of flumequine in water by pulsed discharge plasma coupled with reduced graphene oxide/TiO2 nanocomposites	Separation and Purification Technology	No
507	2021	Guo, H.; Li, D.; Li, Z.; Lin, S.; Wang, Y.; Pan, S.; Han, J.	Promoted elimination of antibiotic sulfamethoxazole in water using sodium percarbonate activated by ozone: Mechanism, degradation pathway and toxicity assessment	Separation and Purification Technology	No
508	2018	Guo, L.; Han, C.; Zhang, S.; Zhong, Q.; Ding, J.; Zhang, B.; Zeng, Y.	Enhancement effects of [rad]O2 − and [rad]OH radicals on NOX removal in the presence of SO2 by using an O3/H2O2 AOP system with inadequate O3 (O3/NO molar ratio = 0.5)	Fuel	No
509	2020	Guo, L.; Meng, F.; Zeng, Y.; Jia, Y.; Qian, F.; Zhang, S.; Zhong, Q.	Catalytic ozonation of NOx into HNO3 with low concentration ozone over MnOx-CeO2/TiO2: Two-phase synergistic effect of TiO2	Molecular Catalysis	No
510	2017	Guo, L.; Zhong, Q.; Ding, J.; Deng, Z.; Zhao, W.	Catalytic ozonation for low-temperature NOX (x = 1, 2) removal with [rad]OH radicals over Cu doped Ce0.90Co0.10O2 − Δ catalysts and mechanism analysis	Fuel Processing Technology	No
511	2017	Guo, Y.; Huang, T.; Wen, G.; Cao, X.	The simultaneous removal of ammonium and manganese from groundwater by iron-manganese co-oxide filter film: The role of chemical catalytic oxidation for ammonium removal	Chemical Engineering Journal	No
512	2018	Guo, Y.; Song, Z.; Xu, B.; Li, Y.; Qi, F.; Croue, J.-P.; Yuan, D.	A novel catalytic ceramic membrane fabricated with CuMn2O4 particles for emerging UV absorbers degradation from aqueous and membrane fouling elimination	Journal of Hazardous Materials	No
513	2018	Guo, Y.; Wang, H.; Wang, B.; Deng, S.; Huang, J.; Yu, G.; Wang, Y.	Prediction of micropollutant abatement during homogeneous catalytic ozonation by a chemical kinetic model	Water Research	No
514	2019	Guo, Y.; Zhu, S.; Wang, B.; Huang, J.; Deng, S.; Yu, G.; Wang, Y.	Modelling of emerging contaminant removal during heterogeneous catalytic ozonation using chemical kinetic approaches	Journal of Hazardous Materials	No
515	2018	Guo, Z.; Xie, Y.; Wang, Y.; Cao, H.; Xiao, J.; Yang, J.; Zhang, Y.	Towards a better understanding of the synergistic effect in the electro-peroxone process using a three electrode system	Chemical Engineering Journal	No
516	1993	Gupta, A.K.; Hanrahan, R.J.; Walker, D.D.	Use of Co-60 Gamma Irradiation to Simulate Decomposition of Tetraphenylborate Precipitates from High Level Radioactive Waste	Radiochimica Acta	No
517	1996	Gustafsson, D.; Andersson, K.; Fagerlund, I.; Kjellman, N. I.	Significance of indoor environment for the development of allergic symptoms in children followed up to 18 months of age.	Allergy	No
518	2022	Haddadou, N.; Rekhila, G.; Benyoussef, M.; Taïbi, K.; Lahmar, A.; Trari, M.	Ferroelectric and photoelectrochemical studies of lead-free Ba0.925Bi0.05 □0.025(Ti0.65Zr0.30Sn0.05)O3 ceramic and its application to Rhodamine B oxidation under solar light	Arabian Journal of Chemistry	No
519	2015	Haffner, Matthew J.; Oakes, Peter; Demerdash, Amin; Yammine, Kaissar Cesar; Watanabe, Koichi; Loukas, Marios; Tubbs, R. Shane	Formaldehyde exposure and its effects during pregnancy: Recommendations for laboratory attendance based on available data.	Clinical anatomy (New York, N.Y.)	No
520	2015	Haikerwal, Anjali; Akram, Muhammad; Del Monaco, Anthony; Smith, Karen; Sim, Malcolm R.; Meyer, Mick; Tonkin, Andrew M.; Abramson, Michael J.; Dennekamp, Martine	Impact of Fine Particulate Matter (PM2.5) Exposure During Wildfires on Cardiovascular Health Outcomes.	Journal of the American Heart Association	Yes	No
521	2016	Haikerwal, Anjali; Akram, Muhammad; Sim, Malcolm R.; Meyer, Mick; Abramson, Michael J.; Dennekamp, Martine	Fine particulate matter (PM2.5 ) exposure during a prolonged wildfire period and emergency department visits for asthma.	Respirology (Carlton, Vic.)	Yes	No
522	2021	Haj Salah, I.; Mukku, V.D.; Schmidt, S.; Assmann, T.	A Conceptual Model for the Simulation of the Next Generation Bike-Sharing System with Self-driving Cargo-Bikes	Advances in Intelligent Systems and Computing	No
523	2016	Hales, Nicholas M.; Barton, Caleb C.; Ransom, Michael R.; Allen, Ryan T.; Pope, C. Arden 3rd	A Quasi-Experimental Analysis of Elementary School Absences and Fine Particulate Air Pollution.	Medicine	Yes	Yes	Yes
524	2004	Halterman, Jill S.; Szilagyi, Peter G.; Yoos, H. Lorrie; Conn, Kelly M.; Kaczorowski, Jeffrey M.; Holzhauer, Robert J.; Lauver, Sherri C.; Neely, Tia L.; Callahan, Patrick M.; McConnochie, Kenneth M.	Benefits of a school-based asthma treatment program in the absence of secondhand smoke exposure: results of a randomized clinical trial.	Archives of pediatrics & adolescent medicine	Yes	No
525	2022	Hamdaoui, O.; Merouani, S.; Ait Idir, M.; Benmahmoud, H.C.; Dehane, A.; Alghyamah, A.	Ultrasound/chlorine sono-hybrid-advanced oxidation process: Impact of dissolved organic matter and mineral constituents	Ultrasonics Sonochemistry	No
526	2016	Hamilton, M.; Rackes, A.; Gurian, P. L.; Waring, M. S.	Perceptions in the U.S. building industry of the benefits and costs of improving indoor air quality.	Indoor air	No
527	2005	Hammarén-Malmi, S.; Tarkkanen, J.; Mattila, P. S.	Analysis of risk factors for childhood persistent middle ear effusion.	Acta oto-laryngologica	No
528	2006	Hámori, Krisztián; Tóth, Eszter; Pál, Lénárd; Köteles, George; Losonci, András; Minda, Mihály	Evaluation of indoor radon measurements in Hungary.	Journal of environmental radioactivity	No
529	2006	Hampson, Neil B.; Scott, Karen L.	Use of a noninvasive pulse CO-oximeter to measure blood carboxyhemoglobin levels in bingo players.	Respiratory care	No
530	2018	Han, C.; Zhang, S.; Guo, L.; Zeng, Y.; Li, X.; Shi, Z.; Zhang, Y.; Zhang, B.; Zhong, Q.	Ehanced catalytic ozonation of NO over black-TiO2 catalyst under inadequate ozone (O3/NO molar ratio = 0.6)	Chemical Engineering Research and Design	No
531	2019	Han, D.; Fu, Q.; Gao, S.; Hu, Z.; Zhang, X.; Chen, X.; Feng, J.; Cheng, J.; Wang, W.	Two-year monitoring of gaseous elementary mercury in a typical iron–steel plant in Yangtze River Delta, China: Characterization and estimation of its dynamic oxidation	Science of the Total Environment	No
532	2018	Han, D.-D.; Lu, D.-Y.; Meng, F.-L.; Yu, X.-Y.	Temperature-dependent electron paramagnetic resonance detect oxygen vacancy defects and Cr valence of tetragonal Ba(Ti1− xCrx)O3 ceramics	Results in Physics	No
533	2009	Han, Guichun; Ma, Handong; Chintala, Rajesh; Fulton, David J. R.; Barman, Scott A.; White, Richard E.	Essential role of the 90-kilodalton heat shock protein in mediating nongenomic estrogen signaling in coronary artery smooth muscle.	The Journal of pharmacology and experimental therapeutics	No
534	2018	Hanff, E.; Zinke, M.; Böhmer, A.; Niebuhr, J.; Maassen, M.; Endeward, V.; Maassen, N.; Tsikas, D.	GC-MS determination of nitrous anhydrase activity of bovine and human carbonic anhydrase II and IV	Analytical Biochemistry	No
535	2005	Hannu, T.; Pilpari, R.; Kasurinen, H.; Keskinen, H.; Tuppurainen, M.; Tuomi, T.	Occupational asthma due to manual metal-arc welding of special stainless steels	European Respiratory Journal	No
536	2021	Hans, R.; Mnkandla, E.	The role of the PMO in enforcing and standardizing attendance to the needs of software project teams by project managers	Procedia Computer Science	No
537	2019	Hansel, N.N.; Romero, K.M.; Pollard, S.L.; Bose, S.; Psoter, K.J.; Underhill, L.J.; Johnson, C.; Williams, D.; Curriero, F.C.; Breysse, P.; Koehler, K.; Checkley, W.	Ambient air pollution and variation in multiple domains of asthma morbidity among Peruvian children	Annals of the American Thoracic Society	Yes	No
538	2000	Hansen, A.C.; Selte, H.K.	Air pollution and sick-leaves: A case study using air pollution data from Oslo	Environmental and Resource Economics	Yes	Yes	Yes
539	1991	Hao, O.J.; Davis, A.P.; Wu, Y.C.; Hsueh, K.P.	Modeling Volatile Organic Compound Stripping in a Rotating Disk Contactor System	Environmental Science and Technology	No
540	2020	Hao, R.; Luo, Y.; Qian, Z.; Ma, Z.; Ding, Y.; Gong, Y.; Wang, Z.; Zhao, Y.	Simultaneous removal of SO2, NO and Hg0 using an enhanced gas phase UV-AOP method	Science of the Total Environment	No
541	2020	Hao, R.; Ma, Z.; Qian, Z.; Gong, Y.; Wang, Z.; Luo, Y.; Yuan, B.; Zhao, Y.	New insight into the behavior and cost-effectiveness of different radicals in the removal of NO and Hg0	Chemical Engineering Journal	No
542	2020	Hao, R.; Mao, X.; Ma, Z.; Qian, Z.; Luo, Y.; Zhao, X.; Yuan, B.	Multi-air-pollutant removal by using an integrated system: Key parameters assessment and reaction mechanism	Science of the Total Environment	No
543	2019	Hao, R.; Mao, X.; Wang, Z.; Zhao, Y.; Wang, T.; Sun, Z.; Yuan, B.; Li, Y.	A novel method of ultraviolet/NaClO2-NH4OH for NO removal: Mechanism and kinetics	Journal of Hazardous Materials	No
544	2019	Hao, R.; Mao, Y.; Mao, X.; Wang, Z.; Gong, Y.; Zhang, Z.; Zhao, Y.	Cooperative removal of SO2 and NO by using a method of UV-heat/H2O2 oxidation combined with NH4OH-(NH4)2SO3 dual-area absorption	Chemical Engineering Journal	No
545	1967	Haque, A.K.M.M.; Collinson, A.J.L.	Radiation dose to the respiratory system due to radon and its daughter products	Health Physics	No
546	2018	Hara, S.; Kobayashi, M.; Kuriiwa, F.; Ikematsu, K.; Mizukami, H.	Hydroxyl radical production via NADPH oxidase in rat striatum due to carbon monoxide poisoning	Toxicology	No
547	1982	Harley, N. H.; Pasternack, B. S.	Environmental radon daughter alpha dose factors in a five-lobed human lung.	Health physics	No
548	1979	Harley, N.H.; Pasternack, B.S.	Potential carcinogenic effects of actinides in the environment	Health Physics	No
549	1973	Harley, N.H.; Pasternagk, B.S.	Experimental absorption applied to lung dose from thoron daughters	Health Physics	No
550	2019	Harrati, A.; Hepburn, P.; Meausoone, V.; Cullen, M.R.	Characterizing Long-Term Trajectories of Work and Disability Leave: The Role of Occupational Exposures, Health, and Personal Demographics	Journal of Occupational and Environmental Medicine	No
551	1987	Hart, E.J.; Sehested, K.; Bjergbakke, E.; Holcman, J.	Gamma-ray initiated decomposition of aqueous ozone solutions	International Journal of Radiation Applications and Instrumentation. Part	No
552	2005	Hassaballa, H.A.; Lateef, O.B.; Bell, J.; Kim, E.; Casey, L.	Metal fume fever presenting as aseptic meningitis with pericarditis, pleuritis and pneumonitis	Occupational Medicine	No
553	2018	Haverinen-Shaughnessy, U.; Shaughnessy, R.; Phipatanakul, W.	Assessing effects of district wide renovation program on students⇔ absenteeism: Baseline data	15th Conference of the International Society of Indoor Air Quality and Climate, INDOOR AIR 2018	No
554	2015	Haverinen-Shaughnessy, U.; Shaughnessy, R.J.; Cole, E.C.; Toyinbo, O.; Moschandreas, D.J.	An assessment of indoor environmental quality in schools and its association with health and performance	Building and Environment	Yes	No
555	2018	Haverinen-Shaughnessy, Ulla; Pekkonen, Maria; Leivo, Virpi; Prasauskas, Tadas; Turunen, Mari; Kiviste, Mihkel; Aaltonen, Anu; Martuzevicius, Dainius	Occupant satisfaction with indoor environmental quality and health after energy retrofits of multi-family buildings: Results from INSULAtE-project.	International journal of hygiene and environmental health	No
556	1965	Havlovic, V.	Natural radioactive aerosols in the ground-level air of a Czechoslovak locality with respect to the radiological exposure of its population	Health Physics	No
557	1982	Hayashi, K.; Kijima, T.; Okamura, S.; Egusa, S.; Makuuchi, K.	FORMATION OF FINE PARTICLE EMULSIONS BY HIGH-DOSE-RATE POLYMERIZATION.	Journal of polymer science. Polymer letters edition	No
558	2017	Hazrin, -A.-H; Maryam, -Z; Hizrri, -A; Norhidayah, -A; Samsuddin, -N; Mohd-Shukri, -M.A	Occupancy Implications On Indoor Air Quality (Iaq) In Selected Primary School Classrooms Around Kuantan, Pahang	Malaysian Journal of Public Health Medicine	No
559	2020	He, T.; Cao, T.; Huo, W.; Guo, Z.; Wang, Z.; Liu, X.; Zhang, Y.; Ye, G.; Zhang, S.	Facile synthesis of Bi2O3 nanocrystals for photocatalytic NO oxidation and its conversion pathway via in situ DRIFTS	Materials Research Bulletin	No
560	2019	Hecobian, A.; Clements, A.L.; Shonkwiler, K.B.; Zhou, Y.; MacDonald, L.P.; Hilliard, N.; Wells, B.L.; Bibeau, B.; Ham, J.M.; Pierce, J.R.; Collett, J.L.	Air Toxics and Other Volatile Organic Compound Emissions from Unconventional Oil and Gas Development	Environmental Science and Technology Letters	No
561	2014	Hedd, April; Montevecchi, William A.; Phillips, Richard A.; Fifield, David A.	Seasonal sexual segregation by monomorphic Sooty Shearwaters Puffinus griseus reflects different reproductive roles during the pre-laying period.	PloS one	No
562	2008	Hedley, Anthony J.; McGhee, Sarah M.; Barron, Bill; Chau, Patsy; Chau, June; Thach, Thuan Q.; Wong, Tze-Wai; Loh, Christine; Wong, Chit-Ming	Air pollution: costs and paths to a solution in Hong Kong--understanding the connections among visibility, air pollution, and health costs in pursuit of accountability, environmental justice, and health protection.	Journal of toxicology and environmental health. Part A	Yes	No
563	2019	Hegde, V.N.; Praveen, K.C.; Pradeep, T.M.; Pushpa, N.; Cressler, J.D.; Tripathi, A.; Asokan, K.; Gnana Prakash, A.P.	High energy swift heavy ion irradiation and annealing effects on DC electrical characteristics of 200 GHz SiGe HBTs	Nuclear Engineering and Technology	No
564	2016	Heinkel, Nikki	Sick Building Syndrome: What It Is and Tips for Prevention.	Occupational health & safety (Waco, Tex.)	No
565	1972	Heit, H.; Fliedner, T. M.; Fache, I.	Bone marrow regeneration in germfree NO-2 mice after 700 rad whole body irradiation.	Radiation research	No
566	1989	Helsing, K.J.; Billings, C.E.; Conde, J.; Giffin, R.	Cure of a sick building: A case study	Environment International	No
567	2001	Henry, D.J.; Parkinson, C.J.; Mayer, P.M.; Radom, L.	Bond dissociation energies and radical stabilization energies associated with substituted methyl radicals	Journal of Physical Chemistry A	No
568	2004	Hermann, R.P.; Divita, Jr., F.; Lanier, J.O.	Predicting Premature Mortality from New Power Plant Development in Virginia	Archives of Environmental Health	No
569	2019	Hermosillo-Arellano, E.; Ocampo-Perez, R.; Sanchez-Polo, A.M.; Sanchez-Polo, M.; Flores-Vélez, L.M.; Mendoza-Mendoza, E.	Role of the radical promoter systems on the degradation of an antipeleptic drug using HO[rad] and SO4 [rad]- species	Journal of Water Process Engineering	No
570	1991	Hernandez, E.; Martin, F.; Valero, F.	State-space modeling for atmospheric pollution	Journal of Applied Meteorology	No
571	1974	Hernuss, P.; Mueller Tyl, E.; Seitz, W.	The radiosensitizing effect of ozone in the animal experiment [STRAHLENSENSIBILISIERENDER EFFEKT VON OZON IM TIERVERSUCH]	Strahlentherapie	No
572	2012	Herr, M.; Just, J.; Nikasinovic, L.; Foucault, C.; Le Marec, A.-M.; Giordanella, J.-P.; Momas, J. I.	Influence of host and environmental factors on wheezing severity in infants: findings from the PARIS birth cohort.	Clinical and experimental allergy : journal of the British Society for Allergy and Clinical Immunology	No
573	1987	Hiley, J.; Frutiger, W.A.; Nablo, S.V.	High-power selfshielded electron processors and their application to stack gas treatment	Nuclear Inst. and Methods in Physics Research, B	No
574	2008	Hill, S. C.; Liang, L.	Smoking in the home and children's health.	Tobacco control	No
575	2007	Hodgson, Jennifer L.; Namazian, Mansoor; Bottle, Steven E.; Coote, Michelle L.	One-electron oxidation and reduction potentials of nitroxide antioxidants: a theoretical study.	The journal of physical chemistry. A	No
576	2010	Hodgson, Jennifer L.; Roskop, Luke B.; Gordon, Mark S.; Lin, Ching Yeh; Coote, Michelle L.	Side reactions of nitroxide-mediated polymerization: N-O versus O-C cleavage of alkoxyamines.	The journal of physical chemistry. A	No
577	2021	Hofflinger, Á.; Boso, À.	Another one breathes the dust. The relation between severe air pollution episodes and school attendance in southern Chile	Local Environment	No
578	2003	Hoffman, Azik; Goldstein, Sara; Samuni, Amram; Borman, Joseph B.; Schwalb, Herzl	Effect of nitric oxide and nitroxide SOD-mimic on the recovery of isolated rat heart following ischemia and reperfusion.	Biochemical pharmacology	No
579	2010	Hofstetter, C. Richard; Ayers, John W.; Irvin, Veronica L.; Kang Sim, D. Eastern; Hughes, Suzanne C.; Reighard, Frederick; Hovell, Melbourne F.	Does church participation facilitate tobacco control? A report on Korean immigrants.	Journal of immigrant and minority health	No
580	1993	Holberg, C. J.; Wright, A. L.; Martinez, F. D.; Morgan, W. J.; Taussig, L. M.	Child day care, smoking by caregivers, and lower respiratory tract illness in the first 3 years of life. Group Health Medical Associates.	Pediatrics	No
581	1994	Holcomb, Larry C.; Pedelty, Joe F.	Comparison of employee upper respiratory absenteeism costs with costs associated with improved ventilation	ASHRAE Transactions	No
582	2017	Holtomo, O.; Nsangou, M.; Fifen, J.J.; Motapon, O.	Structure, antioxidative potency and potential scavenging of OH[rad] and OOH[rad] of phenylethyl-3,4-dihydroxyhydrocinnamate in protic and aprotic media: DFT study	Journal of Molecular Graphics and Modelling	No
583	2020	Homlok, R.; Mile, V.; Takács, E.; Járvás, G.; Góger, S.; Wojnárovits, L.	Comparison of hydrogen atom and hydroxyl radical reactions with simple aromatic molecules in aqueous solution	Chemical Physics	No
584	1994	Hong, C.Y.; Ng, T.P.; Wong, M.L.; Koh, K.T.C.; Goh, L.G.; Ling, S.L.	Lifestyleand behavioural risk factors associated with asthma morbidity in adults	QJM	No
585	1994	Hopke, P.K.; Jensen, B.; Montassier, N.	Evaluation of several air cleaners for reducing indoor radon progeny	Journal of Aerosol Science	No
586	2016	Hou, M.; Chu, Y.; Li, X.; Wang, H.; Yao, W.; Yu, G.; Murayama, S.; Wang, Y.	Electro-peroxone degradation of diethyl phthalate: Cathode selection, operational parameters, and degradation mechanisms	Journal of Hazardous Materials	No
587	2003	Houghton, F.; Gleeson, M.; Kelleher, K.	The use of primary/national school absenteeism as a proxy retrospective child health status measure in an environmental pollution investigation.	Public health	Yes	Yes	No	Lack of association values in the reports
588	2008	Hricko, A.	Global trade comes home: Community impacts of goods movement	Environmental Health Perspectives	No
589	2017	Hu, R.; Zhang, L.; Hu, J.	Investigation of ozonation kinetics and transformation products of sucralose	Science of the Total Environment	No
590	2021	Hu, Y.; Ma, J.; Zhu, M.; Zhao, Y.; Peng, S.; Zhu, C.	Photochemical oxidation of o-dichlorobenzene in aqueous solution by hydroxyl radicals from nitrous acid	Journal of Photochemistry and Photobiology A: Chemistry	No
591	2021	Hua, W.; Kang, Y.	Pulsed discharge plasma on water surface coupled with CaFe2O4/Bi2O3 composites for synergistic degradation of aqueous tetracycline hydrochloride	Separation and Purification Technology	No
592	2019	Hua, Z.; Guo, K.; Kong, X.; Lin, S.; Wu, Z.; Wang, L.; Huang, H.; Fang, J.	PPCP degradation and DBP formation in the solar/free chlorine system: Effects of pH and dissolved oxygen	Water Research	No
593	2020	Huang, G.; Li, S.; Liu, L.; Zhu, L.; Wang, Q.	Ti3C2 MXene-modified Bi2WO6 nanoplates for efficient photodegradation of volatile organic compounds	Applied Surface Science	No
594	2020	Huang, H.; Hu, H.; Annanurov, S.; Pei, K.; Chen, J.; Yuan, S.	Interaction among the simultaneous removal of SO2, NO and Hg0 by electrochemical catalysis in K2S2O8	Fuel	No
595	2020	Huang, H.; Hu, H.; Fan, M.; Chen, J.; Yuan, S.; Annanurov, S.	Mechanistic research on NO removal by K2S2O8 with electrochemical catalysis	Chemical Engineering Journal	No
596	2017	Huang, H.; Lu, H.; Zhan, Y.; Liu, G.; Feng, Q.; Huang, H.; Wu, M.; Ye, X.	VUV photo-oxidation of gaseous benzene combined with ozone-assisted catalytic oxidation: Effect on transition metal catalyst	Applied Surface Science	No
597	2020	Huang, K.; Liang, J.; Wang, J.; Ouyang, Y.; Wang, R.; Tang, T.; Luo, Y.; Tao, X.; Yin, H.; Dang, Z.; Lu, G.	Effect of nitrate on the phototreatment of Triton X-100 simulated washing waste containing 4,4′-dibromodiphenyl ether: Kinetics, products and toxicity assessment	Science of the Total Environment	No
598	2020	Huang, N.; Wang, W.-L.; Xu, Z.-B.; Lee, M.-Y.; Wu, Q.-Y.; Hu, H.-Y.	A study of synergistic oxidation between ozone and chlorine on benzalkonium chloride degradation: Reactive species and degradation pathway	Chemical Engineering Journal	No
599	1998	Huang, T.-Y.; Jong, F.-C.; Chao, T.-S.; Lin, H.-C.; Leu, L.-Y.; Young, K.; Lin, C.-H.; Chiu, K.Y.	Improving radiation hardness of EEPROM/flash cell by N 2O annealing	IEEE Electron Device Letters	No
600	2019	Huang, Y.; Luo, M.; Xu, Z.; Zhang, D.; Li, L.	Catalytic ozonation of organic contaminants in petrochemical wastewater with iron-nickel foam as catalyst	Separation and Purification Technology	No
601	2020	Huang, Y.; Su, L.; Zhang, S.; Zhao, Q.; Zhang, X.; Li, X.; Li, H.; Liu, L.; Chen, J.; Wei, X.	Opposite pH-dependent roles of hydroxyl radicals in ozonation and UV photolysis of genistein	Science of the Total Environment	No
602	2019	Huang, Y.; Wang, P.; Wang, Z.; Rao, Y.; Cao, J.-J.; Pu, S.; Ho, W.; Lee, S.C.	Protonated g-C3N4/Ti3+ self-doped TiO2 nanocomposite films: Room-temperature preparation, hydrophilicity, and application for photocatalytic NOx removal	Applied Catalysis B: Environmental	No
603	2017	Huang, Y.; Xu, W.; Hu, L.; Zeng, J.; He, C.; Tan, X.; He, Z.; Zhang, Q.; Shu, D.	Combined adsorption and catalytic ozonation for removal of endocrine disrupting compounds over MWCNTs/Fe3O4 composites	Catalysis Today	No
604	2019	Huang, Y.; Yang, T.; Liang, M.; Wang, Y.; Xu, Z.; Zhang, D.; Li, L.	Ni-Fe layered double hydroxides catalized ozonation of synthetic wastewater containing Bisphenol A and municipal secondary effluent	Chemosphere	No
605	2018	Huang, Y.; Yin, Z.-C.; Chen, Y.; Guo, X.	Experimental study on gaseous elemental mercury removal by wet electrostatic precipitators	Fuel	No
606	2020	Huang, Z.; Xu, Q.; Hu, X.	Covalent organic frameworks functionalized carbon fiber paper for the capture and detection of hydroxyl radical in the atmosphere	Chinese Chemical Letters	No
607	2005	Hubbell, Bryan J.; Hallberg, Aaron; McCubbin, Donald R.; Post, Ellen	Health-related benefits of attaining the 8-hr ozone standard.	Environmental health perspectives	No
608	1991	Hughes, D. M.; McLeod, M.; Garner, B.; Goldbloom, R. B.	Controlled trial of a home and ambulatory program for asthmatic children.	Pediatrics	No
609	2018	Hughes, Helen E.; Morbey, Roger; Fouillet, Anne; Caserio-Schönemann, Céline; Dobney, Alec; Hughes, Thomas C.; Smith, Gillian E.; Elliot, Alex J.	Retrospective observational study of emergency department syndromic surveillance data during air pollution episodes across London and Paris in 2014.	BMJ open	Yes	No
610	2021	Humayun, M.; Pi, W.; Yuan, Y.; Shu, L.; Cao, J.; Khan, A.; Zheng, Z.; Fu, Q.; Tian, Y.; Luo, W.	A rational design of g-C3N4-based ternary composite for highly efficient H2 generation and 2,4-DCP degradation	Journal of Colloid and Interface Science	No
611	2019	Huy, T.H.; Bui, D.P.; Kang, F.; Wang, Y.-F.; Liu, S.-H.; Thi, C.M.; You, S.-J.; Chang, G.-M.; Pham, V.V.	SnO2/TiO2 nanotube heterojunction: The first investigation of NO degradation by visible light-driven photocatalysis	Chemosphere	No
612	2000	Hwang, J. S.; Chen, Y. J.; Wang, J. D.; Lai, Y. M.; Yang, C. Y.; Chan, C. C.	Subject-domain approach to the study of air pollution effects on schoolchildren's illness absence.	American journal of epidemiology	No
613	2011	Hyo-Jin JUNG; Min-Jung KIM; Kwan LEE; Hyun-Ji KIM; Soon-Ok BYUN	Factors Influencing Recurrent Wheezing in Infants: The Relationship between Respiratory Syncytial Virus Infections and the Development of Recurrent Wheezing	Pediatric Allergy and Respiratory Disease	No
614	2009	Hyslop, Brent; Thomson, George	Smokefree outdoor areas without the smoke-police: the New Zealand local authority experience.	The New Zealand medical journal	No
615	1992	Iatsenko, A. S.; Kogan, F. M.	[Morbidity with temporary work incapacity in production of asbestos articles].	Gigiena i sanitariia	No
616	2020	Ibn Abdul Hamid, K.; Scales, P.J.; Allard, S.; Croue, J.-P.; Muthukumaran, S.; Duke, M.	Ozone combined with ceramic membranes for water treatment: Impact on HO[rad] radical formation and mitigation of bromate	Journal of Environmental Management	No
617	2003	Ichiba, Hiroyuki; Matsunami, Satoko; Itoh, Fumihide; Ueda, Toru; Ohsasa, Yukinobu; Yamano, Tsunekazu	Three-year follow up of term and near-term infants treated with inhaled nitric oxide.	Pediatrics international : official journal of the Japan Pediatric Society	No
618	2020	Idalski Carcone, April; Ellis, Deborah A.; Eggly, Susan; MacDonell, Karen E.; Ghosh, Samiran; Buggs-Saxton, Colleen; Ondersma, Steven J.	Improving Diabetes Management in Emerging Adulthood: An Intervention Development Study Using the Multiphase Optimization Strategy.	JMIR research protocols	No
619	1974	Iddison, T.H.	Air quality: the International Standards Organisation and British Standards Institution	ENVIRONM.HLTH	No
620	2022	Ie, I.-R.; Zheng, J.-R.; Yuan, C.-S.; Lin, Z.-B.; Shih, C.-H.; Shen, H.	Surface characteristics of innovative TiO20 0 1 and CeO2/TiO20 0 1 catalysts and simultaneous removal of elemental mercury and nitric oxide at low temperatures	Fuel	No
621	2008	Iimoto, Takeshi; Akasaka, Yoshinori; Koike, Yuya; Kosako, Toshiso	Development of a technique for the measurement of the radon exhalation rate using an activated charcoal collector.	Journal of environmental radioactivity	No
622	2005	Iimoto, Takeshi; Tokonami, Shinji; Morishita, Yasuaki; Kosako, Toshiso	Application of activated charcoal radon collectors in high humidity environments.	Journal of environmental radioactivity	No
623	1999	Ilias, I.; Retalis, D.; Ilias, D.; Filippou, N.	Study of small air ions concentrations versus asthma attacks in the region of Athens-Greece after the Chernobyl disaster	Aerobiologia	No
624	2018	Ince, N.H.	Ultrasound-assisted advanced oxidation processes for water decontamination	Ultrasonics Sonochemistry	No
625	2002	Inselman, L.S.	A boy with fever, cough, and neck enlargement	Journal of Respiratory Diseases - For Pediatricians	No
626	1968	Irnell, L.; Kiviloog, J.	Bronchial asthma and chronic bronchitis in a Swedish urban and rural population. With special reference to prevalence, respiratory function and socio-medical condition.	Scandinavian journal of respiratory diseases. Supplementum	No
627	1967	Ishihara, T.	Environmental radiological monitoring system at nuclear installations	Health Physics	No
628	1978	Ishimaru, A.	Limitation on image resolution imposed by a random medium.	Applied optics	No
629	2009	Iwashita, G.; Koga, T.	Indoor air quality and thermal environment in classrooms of an elementary school during summer season before/after installing air conditioner	Journal of Environmental Engineering	No
630	1992	Izmozherova, E. L.; Izmozherov, N. A.; Bachinskaia, T. L.; Impolitova, S. M.; Aristova, V. A.; Goncharenko, E. N.; Gorskaia, T. G.; Graevskaia, E. E.; Deev, L. I.; Kudriashov, Iu B.	[Radiation reactions and the possibilities for their modification in rats exposed in the area of the Chernobyl Atomic Electric Power Station].	Radiobiologiia	No
631	2017	Jaafarzadeh, N.; Ghanbari, F.; Ahmadi, M.	Efficient degradation of 2,4-dichlorophenoxyacetic acid by peroxymonosulfate/magnetic copper ferrite nanoparticles/ozone: A novel combination of advanced oxidation processes	Chemical Engineering Journal	No
632	2020	Jablonsky, M.; Šima, J.; Lelovsky, M.	Considerations on factors influencing the degradation of cellulose in alum-rosin sized paper	Carbohydrate Polymers	No
633	1988	Jacobsen, M.; Smith, T. A.; Hurley, J. F.; Robertson, A.; Roscrow, R.	Respiratory infections in coal miners exposed to nitrogen oxides.	Research report (Health Effects Institute)	No
634	2008	Jacoby, Peter A.; Coates, Harvey L.; Arumugaswamy, Ashwini; Elsbury, Dimity; Stokes, Annette; Monck, Ruth; Finucane, Janine M.; Weeks, Sharon A.; Lehmann, Deborah	The effect of passive smoking on the risk of otitis media in Aboriginal and non-Aboriginal children in the Kalgoorlie-Boulder region of Western Australia.	The Medical journal of Australia	No
635	2022	Jadoon, S.; Nawazish, S.; Mahmood, Q.; Rafique, A.; Sohail, S.; Zaidi, A.	Exploring Health Impacts of Occupational Exposure to Carbon Monoxide in the Labour Community of Hattar Industrial Estate	Atmosphere	No
636	1996	Jaffuel, D.; Demoly, P.; Dhivert-Donnadieu, H.; Bousquet, J.; Michel, F.-B.; Godard, Ph.	Epidemiology and genetics of asthma. I. Epidemiologic description and analysis of environmental factors [Epidemiologie et genetique de l'asthme. I. Epidemiologie descriptive et analytique des facteurs environnementaux]	Revue des Maladies Respiratoires	No
637	2015	Jakubiak-Lasocka, J.; Lasocki, J.; Siekmeier, R.; Chłopek, Z.	Impact of traffic-related air pollution on health.	Advances in experimental medicine and biology	Yes	No
638	2008	Jalaludin, B.; Khalaj, B.; Sheppeard, V.; Morgan, G.	Air pollution and ED visits for asthma in Australian children: A case-crossover analysis	International Archives of Occupational and Environmental Health	Yes	No
639	2006	Jalaludin, B.; Morgan, G.; Lincoln, D.; Sheppeard, V.; Simpson, R.; Corbett, S.	Associations between ambient air pollution and daily emergency department attendances for cardiovascular disease in the elderly (65 + years), Sydney, Australia	Journal of Exposure Science and Environmental Epidemiology	No
640	2017	Jan, R.; Roy, R.; Yadav, S.; Satsangi, P.G.	Exposure assessment of children to particulate matter and gaseous species in school environments of Pune, India	Building and Environment	Yes	Yes	No	Lack of association values in the reports
641	2021	Janjua, S.; Powell, P.; Atkinson, R.; Stovold, E.; Fortescue, R.	Individual-level interventions to reduce personal exposure to outdoor air pollution and their effects on people with long-term respiratory conditions	Cochrane Database of Systematic Reviews	No
642	1986	Janson-Bjerklie, S.; Carrieri, V. K.; Hudes, M.	The sensations of pulmonary dyspnea.	Nursing research	No
643	1997	Jedrychowski, W.; Flak, E.	Maternal smoking during pregnancy and postnatal exposure to environmental tobacco smoke as predisposition factors to acute respiratory infections.	Environmental health perspectives	No
644	2020	Jeong, Wonjeong; Kim, Yun Kyung; Joo, Jae Hong; Jang, Sung-In; Park, Eun-Cheol	The Association of Smoking Exposure at Home with Attempts to Quit Smoking and Cessation Success: A Survey of South Korean Adolescents Who Smoke.	International journal of environmental research and public health	No
645	2020	Ji, Y.; Qin, D.; Zheng, J.; Shi, Q.; Wang, J.; Lin, Q.; Chen, J.; Gao, Y.; Li, G.; An, T.	Mechanism of the atmospheric chemical transformation of acetylacetone and its implications in night-time second organic aerosol formation	Science of the Total Environment	No
646	2017	Ji, Y.; Shi, Y.; Wang, L.; Lu, J.	Denitration and renitration processes in sulfate radical-mediated degradation of nitrobenzene	Chemical Engineering Journal	No
647	2019	Ji, Y.; Shi, Y.; Yang, Y.; Yang, P.; Wang, L.; Lu, J.; Li, J.; Zhou, L.; Ferronato, C.; Chovelon, J.-M.	Rethinking sulfate radical-based oxidation of nitrophenols: Formation of toxic polynitrophenols, nitrated biphenyls and diphenyl ethers	Journal of Hazardous Materials	No
648	2020	Ji, Y.; Yang, R.; Wang, L.; Song, G.; Wang, A.; Lv, Y.; Gao, M.; Zhang, J.; Yu, X.	Visible light active and noble metal free Nb4N5/TiO2 nanobelt surface heterostructure for plasmonic enhanced solar water splitting	Chemical Engineering Journal	No
649	2019	Jia, Y.; Li, S.; Gao, J.; Zhu, G.; Zhang, F.; Shi, X.; Huang, Y.; Liu, C.	Highly efficient (BiO)2CO3-BiO2-x-graphene photocatalysts: Z-Scheme photocatalytic mechanism for their enhanced photocatalytic removal of NO	Applied Catalysis B: Environmental	No
650	2019	Jiang, F.; Qiu, B.; Sun, D.	Degradation of refractory organics from biologically treated incineration leachate by VUV/O3	Chemical Engineering Journal	No
651	2019	Jiang, W.; Tang, P.; Lyu, S.; Brusseau, M.L.; Xue, Y.; Zhang, X.; Qiu, Z.; Sui, Q.	Enhanced redox degradation of chlorinated hydrocarbons by the Fe(II)-catalyzed calcium peroxide system in the presence of formic acid and citric acid	Journal of Hazardous Materials	No
652	2022	Jiao, X.; He, C.; Yu, H.; He, J.; Wang, C.	Photo-generated hydroxyl radicals contribute to the formation of halogen radicals leading to ozone depletion on and within polar stratospheric clouds surface	Chemosphere	No
653	2021	Jin, T.; Wang, W.; Daul, L.; Koenders, L.; Hou, W.	A low-finesse all-fiber sinusoidal phase modulation interferometer for displacement measurement	Optics Communications	No
654	2017	Jin, X.; Jin, P.; Hou, R.; Yang, L.; Wang, X.C.	Enhanced WWTP effluent organic matter removal in hybrid ozonation-coagulation (HOC) process catalyzed by Al-based coagulant	Journal of Hazardous Materials	No
655	2020	Jin, X.; Liu, Y.; Wang, Y.; Zhang, S.; Zhang, W.; Jin, P.; Xu, L.; Shi, X.; Wang, X.C.; Lv, S.	Towards a comparison between the hybrid ozonation-coagulation (HOC) process using Al- and Fe-based coagulants: Performance and mechanism	Chemosphere	No
656	2019	Jin, X.; Wang, Y.; Zhang, W.; Jin, P.; Wang, X.C.; Wen, L.	Mechanism of the hybrid ozonation-coagulation (HOC)process: Comparison of preformed Al13 polymer and in situ formed Al species	Chemosphere	No
657	2021	Jin, X.; Zhang, S.; Yang, S.; Zong, Y.; Xu, L.; Jin, P.; Yang, C.; Hu, S.; Li, Y.; Shi, X.; Wang, X.C.	Behaviour of ozone in the hybrid ozonation-coagulation (HOC) process for ibuprofen removal: Reaction selectivity and effects on coagulant hydrolysis	Science of the Total Environment	No
658	2018	Johnson, D.L.; Lynch, R.A.; Floyd, E.L.; Wang, J.; Bartels, J.N.	Indoor air quality in classrooms: Environmental measures and effective ventilation rate modeling in urban elementary schools	Building and Environment	Yes	No
659	2014	Johnston, F.H.; Purdie, S.; Jalaludin, B.; Martin, K.L.; Henderson, S.B.; Morgan, G.G.	Air pollution events from forest fires and emergency department attendances in Sydney, Australia 1996-2007: A case-crossover analysis	Environmental Health: A Global Access Science Source	Yes	No
660	2006	Johnston, F.H.; Webby, R.J.; Pilotto, L.S.; Bailie, R.S.; Parry, D.L.; Halpin, S.J.	Vegetation fires, particulate air pollution and asthma: A panel study in the Australian monsoon tropics	International Journal of Environmental Health Research	Yes	No
661	1992	Jones, D.	Sick hospital, sick doctor: Halifax hospital tries to cope with "environmental illness".	CMAJ : Canadian Medical Association journal = journal de l'Association medicale canadienne	No
662	1974	Jones, L.R.	HIGH-EFFICIENCY PARTICULATE AIR (HEPA) FILTER PERFORMANCE FOLLOWING SERVICE AND RADIATION EXPOSURE.		No
663	2021	Jones, R.P.	Multidisciplinary insights into health care financial risk and hospital surge capacity, part 2: High population density is associated with enhanced year-to-year volatility in many aspects of poor health including health care Worker Sickness Absence	Journal of Health Care Finance	No
664	2021	Jonoush, Z.A.; Rezaee, A.; Ghaffarinejad, A.	Enhanced electrocatalytic denitrification using non-noble Ni-Fe electrode supplied by Fe3O4 nanoparticle and humic acid	Applied Surface Science	No
665	2017	Jorfi, S.; Kakavandi, B.; Motlagh, H.R.; Ahmadi, M.; Jaafarzadeh, N.	A novel combination of oxidative degradation for benzotriazole removal using TiO2 loaded on FeIIFe2IIIO4@C as an efficient activator of peroxymonosulfate	Applied Catalysis B: Environmental	No
666	2020	Jørgensen, Rikke Bramming; Kero, Ida Teresia; Blom, Aleksander; Grove, Esten Eide; Svendsen, Kristin von Hirsch	Exposure to Ultrafine Particles in the Ferroalloy Industry Using a Logbook Method.	Nanomaterials (Basel, Switzerland)	No
667	2002	Jourd'heuil, David	Increased nitric oxide-dependent nitrosylation of 4,5-diaminofluorescein by oxidants: implications for the measurement of intracellular nitric oxide.	Free radical biology & medicine	No
668	2020	Jufri; Paroka, D.; Jalaluddin; Tarakka, R.	The simulation buoy shape bullet of sea wave energy absorption based on diameter variations	IOP Conference Series: Materials Science and Engineering	No
669	2016	Kabrein, H.; Yusof, M.Z.M.; Leman, A.M.	Progresses of filtration for removing particles and gases pollutants of indoor; limitations and future direction; review article	ARPN Journal of Engineering and Applied Sciences	No
670	1976	Kahn, Bernd	BACKGROUND MEASUREMENTS IN MONITORING RADIOACTIVE EFFLUENT.		No
671	2020	Kaim, W.; Das, A.; Fiedler, J.; Záliš, S.; Sarkar, B.	NO and NO2 as non-innocent ligands: A comparison	Coordination Chemistry Reviews	No
672	2015	Kalbarczyk, R.; Kalbarczyk, E.; Niedźwiecka-Filipiak, I.; Serafin, L.	Ozone concentration at ground level depending on the content of NOx and meteorological conditions	Ecological Chemistry and Engineering S	No
673	2016	Kamarudin, A.A.; Othman, Z.A.; Sarim, H.M.	Water flow algorithm decision support tool for travelling salesman problem	AIP Conference Proceedings	No
674	2022	Kamilla, S.K.; Kumar, A.	Cobalt ferrite: A review	Materials Today: Proceedings	No
675	2008	Kaminsky, David A.; Rice, Ashlie A.; Bissonette, Michael; Larose, Teresa; Phillips, Lisa; Cohen, Laura; Lahiri, Thomas; Frankowski, Barbara	Exhaled nitric oxide decreases in association with attendance at an asthma summer cAMP.	The Journal of asthma : official journal of the Association for the Care of Asthma	No
676	2017	Kamusheva, Maria; Dimitrova, Maria; van Boven, Job F. M.; Postma, Maarten J.; van der Molen, Thys; Kocks, Janwillem W. H.; Mitov, Konstantin; Doneva, Miglena; Petrova, Daniela; Georgiev, Ognyan; Petkova, Valentina; Petrova, Guenka	Clinical characteristics, treatment patterns, and socio-economic burden of COPD in Bulgaria.	Journal of medical economics	No
677	2010	Kang, S.-T.; Yeh, C.-K.	Potential-well model in acoustic tweezers	IEEE Transactions on Ultrasonics, Ferroelectrics, and Frequency Control	No
678	1984	Kapitul'skiĭ, V. B.	[Industrial hygiene in the production shops of today's coke chemical industry].	Gigiena truda i professional'nye zabolevaniia	No
679	1984	Kapitul'skii, V.B.	Occupational Hygiene in the Main Shops of Present-day By-product Coke Industry. [GIGINA TRUDA V OSNOVNYKH TSEKHAKH SOVREMENNOGO KOKSOKHIMICHESKOGO PROIZVODSTVA.]	Meditsina Truda I Promyshlennaya Ekologiya	No
680	1999	Kaptsov, V. A.; Boiarchuk, I. F.; Goncharova, O. V.	[The evaluation of the working conditions and of the health status of workers in steam-flushing yards].	Gigiena i sanitariia	No
681	1999	Kaptsov, V.A.; Boiarchuk, I.F.; Goncharova, O.V.	The evaluation of the working conditions and of the health status of workers in steam-flushing yards [Otsenka uslovii truda i sostoianiia zdorov'ia rabotnikov promyvochno-proparochnykh stantsii.]	Gigiena i sanitariia	No
682	2012	Karagueuzian, Hrayr S.; White, Celia; Sayre, James; Norman, Amos	Cigarette smoke radioactivity and lung cancer risk.	Nicotine & tobacco research : official journal of the Society for Research on Nicotine and Tobacco	No
683	2004	Karila, C.; Luc, C.; Dubus, J.-C.	[The asthmatic child at school: difficulties encountered and proposed solutions].	Archives de pediatrie : organe officiel de la Societe francaise de pediatrie	No
684	2004	Karila, C.; Luc, C.; Dubus, J.-C.	Asthmatic child at school: Difficulties encountered and proposed solutions [L'enfant asthmatique en milieu scolaire: Difficultés rencontrées, solutions envisagées...]	Archives de Pediatrie	No
685	2015	Karimi, Parisa; Peters, Kamau O.; Bidad, Katayoon; Strickland, Paul T.	Polycyclic aromatic hydrocarbons and childhood asthma.	European journal of epidemiology	No
686	1987	Karnaukh, N. G.; Petrov, G. A.	[Improvement in the working conditions of the new smelting shops in a ferroalloy plant].	Vrachebnoe delo	No
687	1987	Karnaukh, N. G.; Petrov, G. A.; Skorokhod, V. M.; Mazaĭ, G. G.	[Current problems of industrial hygiene in the new smelting shops of a ferro-alloy plant].	Gigiena truda i professional'nye zabolevaniia	No
688	1987	Karnaukh, N.G.; Petrov, G.A.	Improvement in the working conditions of the new smelting shops in a ferroalloy plant [Uluchshenie usloviǐ truda v novykh plavil'nykh tsekhakh ferrosplavnogo zavoda.]	Vrachebnoe delo	No
689	1987	Karnaukh, N.G.; Petrov, G.A.; Skorokhod, V.M.; Mazay, G.G.	Urgent Problems of Occupational Hygiene in New Melting Shops at Ferroalloy Plants. [AKTUAL'NYE VOPROSY GIGIENY TRUDA V NOVYKH PLAVIL'NYKH TSEKHAKH FERROSPLAVNOGO ZAVODA.]	Meditsina Truda I Promyshlennaya Ekologiya	No
690	2014	Karottki, D.G.; Bekö, G.; Clausen, G.; Madsen, A.M.; Andersen, Z.J.; Massling, A.; Ketzel, M.; Ellermann, T.; Lund, R.; Sigsgaard, T.; Møller, P.; Loft, S.	Cardiovascular and lung function in relation to outdoor and indoor exposure to fine and ultrafine particulate matter in middle-aged subjects	Environment International	Yes	No
691	2000	Karpinsky, C.; Scheidt-Illig, R.; Wenzel, E.; Welker, F.; Friedrich, I.; Bartsch, R.; Kerzel, A.; Peter, C.; Schiele, R.	Investigations of possible infection sources during sewer working [Untersuchungen zur infektionsgefahrdung bei tatigkeiten in abwasserableitungssystemen]	Gefahrstoffe Reinhaltung der Luft	No
692	1991	Kasŭrov, M.; Khristova, N.; Kostova, M.; Parusheva, S.	[Working conditions and morbidity with temporary loss of work capacity among metallurgists from Mill 300 of the Predmet firm--in Debelt].	Problemi na khigienata	Yes	No
693	2001	Kasuya, K.; Kishi, Y.; Kamiya, T.; Funatsu, M.	Low microdivergence medium-mass ion beam produced from a N2O cryogenic diode	Laser and Particle Beams	No
694	2001	Kasuya, K.; Kishi, Y.; Kamiya, T.; Funatsu, M.; Saitoh, S.; Renk, T.; Turman, B.; Leeper, R.; Mehlhorn, T.; Quintenz, J.; Mroz, W.	Measurements of source divergence angle of pulsed nitrogen ion beams	Nuclear Instruments and Methods in Physics Research, Section A: Accelerators, Spectrometers, Detectors and Associated Equipment	No
695	2010	Kasznia-Kocot, Joanna; Kowalska, Małgorzata; Górny, Rafał L.; Niesler, Anna; Wypych-Ślusarska, Agata	Environmental risk factors for respiratory symptoms and childhood asthma.	Annals of agricultural and environmental medicine : AAEM	Yes	No
696	2014	Katz, Iana Suly Santos; Albuquerque, Layra Lucy; Suppa, Alessandra Paes; de Siqueira, Débora Mathias; Rossato, Cristiano; da Silva, Graziela Batista; Jensen, José Ricardo; Starobinas, Nancy; Cabrera, Wafa Hanna Koury; De Franco, Marcelo; Borelli, Primavera; Ibañez, Olga Martinez; Ribeiro, Orlando Garcia	7,12-Dimethylbenz(a)anthracene-induced myelotoxicity differs in mice selected for high or low acute inflammatory response: relationship with aryl hydrocarbon receptor polymorphism.	International journal of toxicology	No
697	2008	Katz, Kathy S.; Blake, Susan M.; Milligan, Renee A.; Sharps, Phyllis W.; White, Davene B.; Rodan, Margaret F.; Rossi, Maryann; Murray, Kennan B.	The design, implementation and acceptability of an integrated intervention to address multiple behavioral and psychosocial risk factors among pregnant African American women.	BMC pregnancy and childbirth	No
698	1980	Kawamura, K.; Aoki, S.; Kimura, H.; Adachi, K.; Kawamura, K.; Katayama, T.; Kengaku, K.; Sawada, Y.	Pilot Plant Experiment on the Treatment of Exhaust Gas from a Sintering Machine by Electron Beam Irradiation	Environmental Science and Technology	No
699	1980	Kawamura, Ke.; Aoki, S.; Kimura, H.; Adachi, K.; Kawamura, Ka.; Taketomo, E.; Katayama, T.; Kaido, C.	On the removal of NOx and SOx in exhaust gas from the sintering machine by electron beam irradiation	Radiation Physics and Chemistry	No
700	1995	Kay, J.; Mortimer, M. J.; Jaron, A. G.	Do both paternal and maternal smoking influence the prevalence of childhood asthma? A study into the prevalence of asthma in children and the effects of parental smoking.	The Journal of asthma : official journal of the Association for the Care of Asthma	No
701	2005	Kelley, Colleen F.; Mannino, David M.; Homa, David M.; Savage-Brown, Amanda; Holguin, Fernando	Asthma phenotypes, risk factors, and measures of severity in a national sample of US children.	Pediatrics	Yes	No
702	2018	Kelly, Christine A.; Crampin, Amelia C.; Mortimer, Kevin; Dube, Albert; Malava, Jullita; Johnston, Deborah; Unterhalter, Elaine; Glynn, Judith R.	From kitchen to classroom: Assessing the impact of cleaner burning biomass-fuelled cookstoves on primary school attendance in Karonga district, northern Malawi.	PloS one	No
703	1974	Kennedy, M. C.	Nitrous fume poisoning in coal-miners.	Revue de l'Institut d'hygiene des mines	No
704	2019	Kermani, M.; Mehralipour, J.; Kakavandi, B.	Photo-assisted electroperoxone of 2,4-dichlorophenoxy acetic acid herbicide: Kinetic, synergistic and optimization by response surface methodology	Journal of Water Process Engineering	No
705	1994	Kern, D.G.; Sherman, C.B.	What is this thing called RADS?	Chest	No
706	1977	Kerrebijn, K.F.; Hoogeveen Schroot, H.C.A.; Van Der Wal, M.C.	Chronic nonspecific respiratory disease in children; a five year followup study	Acta Paediatrica Scandinavica	No
707	1963	Kertesz, Z. I.; Parsons, G. F.	Ozone Formation in Air Exposed to Cobalt-60 Gamma Radiation.	Science (New York, N.Y.)	No
708	1964	Kevan, L.	Radiolysis of frozen solutions. I. Formation of nitrogen dioxide in sodium nitrate ices	Journal of Physical Chemistry	No
709	2012	Khan, Fayaz; Ali, Nawab; Khan, Ehsan U.; Khattak, Nimat U.; Raja, Iftikhar A.; Baloch, Muzahir A.; Rajput, Muhammad U.	Study of indoor radon concentrations and associated health risks in the five districts of Hazara division, Pakistan.	Journal of environmental monitoring : JEM	No
710	2020	Khan, J.A.; Sayed, M.; Shah, N.S.; Khan, S.; Zhang, Y.; Boczkaj, G.; Khan, H.M.; Dionysiou, D.D.	Synthesis of eosin modified TiO2 film with co-exposed 001 and 101 facets for photocatalytic degradation of para-aminobenzoic acid and solar H2 production	Applied Catalysis B: Environmental	No
711	2020	Khataee, A.; Farshchi, M.E.; Fathinia, M.; Aghdasinia, H.	Photocatalytic ozonation process for degradation of an anthelmintic drug using ceramic coated TiO2 NPs: CFD simulation coupling with kinetic mechanisms	Process Safety and Environmental Protection	No
712	2018	Khataee, A.; Fazli, A.; Fathinia, M.; Vafaei, F.	Removal of diatom Nitzschia sp. cells via ozonation process catalyzed by martite nanoparticles	Journal of Cleaner Production	No
713	2020	Khattab, Rasha A.; Ahmed, Heba M.; Doudar, Noha A.	Association Study of FOXO3a Single-Nucleotide Polymorphism and Bronchial Asthma in Egyptian Children.	The Egyptian journal of immunology	No
714	2018	Khoshsima, M.; Amjadifard, R.; Zamani Moghadam, S.; Ghazanfarinia, S.	Effect of total ionizing dose damage on laser subsystem of space LIDAR payload: System level design of remote sensing satellite	Journal of the Earth and Space Physics	No
715	2018	Khreis, J.M.; Pandeti, S.; Feketeová, L.; Denifl, S.	High-energy collision-induced dissociation of radiosensitizer anions: Nimorazole and metronidazole	International Journal of Mass Spectrometry	No
716	2020	Kiefer, K.; Bader, T.; Minas, N.; Salhi, E.; Janssen, E.M.-L.; von Gunten, U.; Hollender, J.	Chlorothalonil transformation products in drinking water resources: Widespread and challenging to abate	Water Research	No
717	2015	Kielb, C.; Lin, S.; Muscatiello, N.; Hord, W.; Rogers-Harrington, J.; Healy, J.	Building-related health symptoms and classroom indoor air quality: a survey of school teachers in New York State.	Indoor air	No
718	2008	Kim, Doo-Jin; Youn, Je-In; Seo, Sang-Hwan; Jin, Hyun-Tak; Sung, Young-Chul	Differential regulation of antigen-specific CD8+ T cell responses by IL-12p40 in a dose-dependent manner.	Journal of immunology (Baltimore, Md. : 1950)	No
719	2004	Kim, H.T.; Kim, I.J.; Tosa, V.; Lee, Y.S.; Nam, C.H.	High brightness harmonic generation at 13 nm using self-guided and chirped femtosecond laser pulses	Applied Physics B: Lasers and Optics	No
720	2005	Kim, H.Y.; Giacomantone, J.; Cho, Z.H.	Robust anisotropic diffusion to produce enhanced statistical parametric map from noisy fMRI	Computer Vision and Image Understanding	No
721	2005	Kim, H.Y.; Giacomantone, J.O.	A new technique to obtain clear statistical parametric map by applying anisotropic diffusion to fmri	Proceedings - International Conference on Image Processing, ICIP	No
722	2020	Kim, M.S.; Cha, D.; Lee, K.-M.; Lee, H.-J.; Kim, T.; Lee, C.	Modeling of ozone decomposition, oxidant exposures, and the abatement of micropollutants during ozonation processes	Water Research	No
723	2020	Kim, Satbyul Estella; Xie, Yang; Dai, Hancheng; Fujimori, Shinichiro; Hijioka, Yasuaki; Honda, Yasushi; Hashizume, Masahiro; Masui, Toshihiko; Hasegawa, Tomoko; Xu, Xinghan; Yi, Kan; Kim, Ho	Air quality co-benefits from climate mitigation for human health in South Korea.	Environment international	Yes	No
724	2021	Kim, T.-K.; Kim, T.; Lee, I.; Choi, K.; Zoh, K.-D.	Removal of tetramethylammonium hydroxide (TMAH) in semiconductor wastewater using the nano-ozone H2O2 process	Journal of Hazardous Materials	No
725	2017	Kim, Y.; Lee, I.; Seo, J.H.; Lee, J.I.; Farquhar, J.	Multiple oxygen (16O, 17O and 18O) and sulfur (32S, 33S, 34S and 36S) isotope signatures of the dissolved sulfate from Deception Island, Antarctic Peninsula: Implications on sulfate formation, transportation and deposition in the Antarctic region	Chemical Geology	No
726	1988	King, J.Gordon	Roots of Federal Standard 209	Journal of Environmental Sciences	No
727	1995	Kir'ianova, M. N.	[Hygienic assessment of the working conditions for repairmen in the production of pure nickel and copper metals at nickel mills].	Meditsina truda i promyshlennaia ekologiia	No
728	1995	Kir'ianova, M.N.	Hygienic assessment of the working conditions for repairmen in the production of pure nickel and copper metals at nickel mills [Gigienicheskaia otsenka uslovii truda remontnykh rabochikh v proizvodstve chistykh metallov nikelia i medi na nikelevykh kombinatakh.]	Meditsina truda i promyshlennaia ekologiia	No
729	2003	Kirsch, Michael; Korth, Hans Gert; Wensing, Angela; Sustmann, Reiner; de Groot, Herbert	Product formation and kinetic simulations in the pH range 1-14 account for a free-radical mechanism of peroxynitrite decomposition.	Archives of biochemistry and biophysics	No
730	2008	Kitou, E.; Horvath, A.	External air pollution costs of telework	International Journal of Life Cycle Assessment	No
731	2018	Koehler, B.; Barsotti, F.; Minella, M.; Landelius, T.; Minero, C.; Tranvik, L.J.; Vione, D.	Simulation of photoreactive transients and of photochemical transformation of organic pollutants in sunlit boreal lakes across 14 degrees of latitude: A photochemical mapping of Sweden	Water Research	No
732	2016	Kolarik, B.; Andersen, Z. Jovanovic; Ibfelt, T.; Engelund, E. Hoj; Møller, E.; Bräuner, E. Vaclavik	Ventilation in day care centers and sick leave among nursery children.	Indoor air	No
733	2018	Kong, D.; Li, W.; Deng, Y.; Ruan, Y.; Chen, G.; Yu, J.; Lin, F.	Denitrification-potential evaluation and nitrate-removal-pathway analysis of aerobic denitrifier strain Marinobacter hydrocarbonoclasticus RAD-2	Water (Switzerland)	No
734	1988	Konno, M.; Kirikae, T.; Suzuki, K. S.; Yoshida, M.; Mori, K. J.; Wakusawa, R.	Increased lethality and delay in the recovery of hemopoietic stem cells after irradiation in mice exposed to nitrous oxide.	Acta anaesthesiologica Scandinavica	No
735	2004	Kopperud, Royal J.; Ferro, Andrea R.; Hildemann, Lynn M.	Outdoor versus indoor contributions to indoor particulate matter (PM) determined by mass balance methods.	Journal of the Air & Waste Management Association (1995)	No
736	1980	Korotkaia, L. A.; Goncharenko, V. I.; Kondratiuk, V. P.; Sonkin, I. S.; Antonova, K. P.	[Hygienic evaluation of the working conditions of operators handling universal turning lathes].	Gigiena truda i professional'nye zabolevaniia	No
737	1980	Korotkaya, L.A.; Goncharenko, V.I.; Kondratyuk, V.P.; Sonkin, I.S.; Antonova, K.P.; Luk'yanchuk, E.E.; Khudorozhko, G.I.; Nosal'skii, S.A.	Hygienic Evaluation of the Conditions of Work of Machine Operators Attending Universal Lathes. [GIGIENICHESKAYA OTSENKA USLOVII TRUDA STANOCHNIKOV, OBSLUZHIVAYUSHCHIKH UNIVERSAL'NYE TOKARNYE STANKI.]	Meditsina Truda I Promyshlennaya Ekologiya	No
738	2019	Koupal, J.; Palacios, C.	Impact of new fuel specifications on vehicle emissions in Mexico	Atmospheric Environment	No
739	2017	Kovářik, T.; Křenek, T.; Pola, M.; Rieger, D.; Kadlec, J.; Franče, P.	Ceramic-like open-celled geopolymer foam as a porous substrate for water treatment catalyst	IOP Conference Series: Materials Science and Engineering	No
740	1992	Kovets, G. P.; Sukhanov, V. V.; Meniaĭlo, N. I.; Zinger, F. Kh; Valutsina, V. M.; Lastkov, D. O.; Cherkesov, V. V.; Kal'ianov, A. V.	[The working conditions and health status of miners in Donets Basin coal mines].	Likars'ka sprava	No
741	1992	Kovets, G.P.; Sukhanov, V.V.; Meniaǐlo, N.I.; Zinger, F.K.; Valutsina, V.M.; Lastkov, D.O.; Cherkesov, V.V.; Kal'ianov, A.V.	The working conditions and health status of miners in Donets Basin coal mines [Usloviia truda i sostoianie zdorov'ia gornorabochikh ugol'nykh shakht Donbassa.]	Likars"ka sprava / Ministerstvo okhorony zdorov"ia Ukrainy	No
742	1989	Kozák, J.	[Smoking behavior of workers--occupational disability and economic sequelae. A prospective study].	Zeitschrift fur Erkrankungen der Atmungsorgane	No
743	1989	Kozák, J.	Smoking behavior of workers–occupational disability and economic sequelae. A prospective study [Das Raucherverhalten von Werktätigen–Arbeitsunfähigkeit und ökonomische Folgen. Eine prospektive Studie.]	Zeitschrift fur Erkrankungen der Atmungsorgane	No
744	1990	Kozumbo, W. J.; Agarwal, S.	Induction of DNA damage in cultured human lung cells by tobacco smoke arylamines exposed to ambient levels of ozone.	American journal of respiratory cell and molecular biology	No
745	1996	Kozumbo, W. J.; Hanley, N. M.; Agarwal, S.; Thomas, M. J.; Madden, M. C.	Products of ozonized arachidonic acid potentiate the formation of DNA single strand breaks in cultured human lung cells.	Environmental and molecular mutagenesis	No
746	2002	Kranz, Sibylle; Siega-Riz, Anna Maria	Sociodemographic determinants of added sugar intake in preschoolers 2 to 5 years old.	The Journal of pediatrics	No
747	1980	Krasnoshchekov, N. N.; Shamgunova, R. Sh; Khalidova, N. G.	[Relationship of worker morbidity levels to the influence of the technological processes that create the working conditions at cellulose plants].	Gigiena i sanitariia	No
748	1978	Krasnoshchekov, N. N.; Surkova, E. I.; Saĭfutdinova, M. M.; Shamgunova, R. Sh	[Morbidity levels among workers with temporary loss of work capacity depending on the influence of production factors in the industry].	Gigiena i sanitariia	No
749	1980	Krasnoshchekov, N.N.; Shamgunova, R.S.; Khalidova, N.G.	Relationship of worker morbidity levels to the influence of the technological processes that create the working conditions at cellulose plants [Zavisimost' urovneǐ zabolevaemosti rabochikh ot vliianiia tekhnologicheskikh protsessov, formiruiushchikh usloviia truda na tselliuloznykh savodakh.]	Gigiena i sanitariia	No
750	1969	Krechkovskiĭ, E. A.	[Hygienic assessment of working conditions at flax mills].	Gigiena truda i professional'nye zabolevaniia	No
751	1983	Kristein, M. M.	How much can business expect to profit from smoking cessation?	Preventive medicine	No
752	2021	Krzyszczak, A.; Czech, B.	Occurrence and toxicity of polycyclic aromatic hydrocarbons derivatives in environmental matrices	Science of the Total Environment	No
753	2008	Kukla, L.; Hruba, D.; Tyrlik, M.	Trends in respiratory morbidity of children in relation to their passive smoking exposure [Vývoj respirační morbidity děti ve vztahu k jejich expozici pasivnimu koufeni]	Casopis Lekaru Ceskych	No
754	2008	Kukla, L.; Hrubá, D.; Tyrlík, M.	[Trends in respiratory morbidity of children in relation to their passive smoking exposure].	Casopis lekaru ceskych	No
755	2006	Kukla, L.; Hrubá, D.; Tyrlík, M.	Certain aspects of family environment of Czech children. Results of the ELSPAC study [Některé aspekty rodinného prostředí českých dětí. Výsledky studie ELSPAC]	Cesko-Slovenska Pediatrie	No
756	2020	Kulshrestha, Shweta; Chawla, Raman; Singh, Sukhvir; Yadav, Pooja; Sharma, Navneet; Goel, Rajeev; Ojha, Himanshu; Kumar, Vinod; Adhikari, J. S.	Protection of sildenafil citrate hydrogel against radiation-induced skin wounds.	Burns : journal of the International Society for Burn Injuries	No
757	2002	Künzli, N.	The public health relevance of air pollution abatement.	The European respiratory journal	No
758	1997	Künzli, N.; Braun-Fahrländer, C.; Rapp, R.; Ackermann-Liebrich, U.	[Air pollution and health--causal criteria in environmental epidemiology].	Schweizerische medizinische Wochenschrift	No
759	1997	Künzli, N.; Braun-Fahrländer, C.; Rapp, R.; Ackermann-Liebrich, U.	Air pollution and health: Causality criteria of environmental epidemiology [Luftverschmutzung und Gesundheit - Kausalitatskriterien der Umweltepidemiologie]	Schweizerische Medizinische Wochenschrift	No
760	2000	Künzli, N.; Kaiser, R.; Medina, S.; Studnicka, M.; Chanel, O.; Filliger, P.; Herry, M.; Horak, F. Jr; Puybonnieux-Texier, V.; Quénel, P.; Schneider, J.; Seethaler, R.; Vergnaud, J. C.; Sommer, H.	Public-health impact of outdoor and traffic-related air pollution: a European assessment.	Lancet (London, England)	Yes	No
761	1997	Künzli, N.; Kaiser, R.; Rapp, R.; Sommer, H.; Wanner, H. U.; Seethaler, R.; Ackermann-Liebrich, U.	[Air pollution in Switzerland--quantification of health effects using epidemiologic data].	Schweizerische medizinische Wochenschrift	Yes	Yes	No	Repetition of articles or data
762	1997	Künzli, N.; Kaiser, R.; Rapp, R.; Sommer, H.; Wanner, H.-U.; Seethaler, R.; Ackermann-Liebrich, U.	Air pollution in Switzerland: Quantification of health effects and use of epidemiologic data [Luftverschmutzung in der Schweiz - Quantifizierung gesundheitlicher Effekte unter Verwendung epidemiologischer Daten]	Schweizerische Medizinische Wochenschrift	Yes	Yes	No	Reviews, guidelines, or predictive studies
763	2001	Künzli, N.; Kaiser, R.; Seethaler, R.	Air pollution and health: Quantification of the public health impact [Luftverschmutzzung und gesundheit: Quantitative risikoabschätzung]	Umweltmedizin in Forschung und Praxis	Yes	No
764	2003	Künzli, Nino; McConnell, Rob; Bates, David; Bastain, Tracy; Hricko, Andrea; Lurmann, Fred; Avol, Ed; Gilliland, Frank; Peters, John	Breathless in Los Angeles: the exhausting search for clean air.	American journal of public health	No
765	1981	Kverenchkhiladze, R. G.; Kurashvili, M. E.; Saakadze, V. P.; Lomtatidze, N. G.	[Characteristics of the working conditions and health status of workers in the ceramics industry in the Georgian S.S.R].	Gigiena truda i professional'nye zabolevaniia	No
766	1981	Kverenchkhiladze, R.G.; Kurashvili, M.E.; Saakadze, V.P.; Lomtatidze, N.G.	Feature of the Working Conditions of State of Health of Workers of the Ceramic Industry of Georgia. [OSOBENNOSTI USLOVII TRUDA I SOSTOYANIYA ZDOROV'YA RABOCHIKH KERAMICHESKOGO PROIZVODSTVA GRUZII.]	Meditsina Truda I Promyshlennaya Ekologiya	No
767	2008	Kwok, M. K.; Schooling, C. M.; Ho, L. M.; Leung, S. S. L.; Mak, K. H.; McGhee, S. M.; Lam, T. H.; Leung, G. M.	Early life second-hand smoke exposure and serious infectious morbidity during the first 8 years: evidence from Hong Kong's "Children of 1997" birth cohort.	Tobacco control	No
768	2017	Kwon, M.; Kye, H.; Jung, Y.; Yoon, Y.; Kang, J.-W.	Performance characterization and kinetic modeling of ozonation using a new method: ROH,O3 concept	Water Research	No
769	2021	Kwon, N.; Kim, D.; Swamy, K.M.K.; Yoon, J.	Metal-coordinated fluorescent and luminescent probes for reactive oxygen species (ROS) and reactive nitrogen species (RNS)	Coordination Chemistry Reviews	No
770	2004	Lagerkvist, Birgitta Json; Bernard, Alfred; Blomberg, Anders; Bergstrom, Erik; Forsberg, Bertil; Holmstrom, Karin; Karp, Kjell; Lundstrom, Nils-Goran; Segerstedt, Bo; Svensson, Mona; Nordberg, Gunnar	Pulmonary epithelial integrity in children: relationship to ambient ozone exposure and swimming pool attendance.	Environmental health perspectives	No
771	1981	Lahti, G.P.; Hubner, R.S.; Golden, J.C.	Assessment of γ-ray exposures due to finite plumes	Health Physics	No
772	2020	Lai, W.W.-P.; Chen, K.-L.; Lin, A.Y.-C.	Solar photodegradation of the UV filter 4-methylbenzylidene camphor in the presence of free chlorine	Science of the Total Environment	No
773	2004	Lam, K.H.; Chan, H.L.W.	Polarization response of proton irradiated 0.9Pb(Mg1/3Nb 2/3)03-0.1PbTiO3/polyvinylidene fluoride-trifluoroethylene 0-3 composites	Journal of Applied Physics	No
774	2002	Lam, K.H.; Chan, H.L.W.; Choy, C.L.; Luo, E.Z.; Wilson, I.H.	Studies of proton irradiated 0.9PMN-0.1PT/P(VDF-TrFE) 0-3 composites	IEEE International Symposium on Applications of Ferroelectrics	No
775	2020	Lancaster, Jr., J.R.	Historical origins of the discovery of mammalian nitric oxide (nitrogen monoxide) production/physiology/pathophysiology	Biochemical Pharmacology	No
776	2017	Lancaster, Jr., J.R.	How are nitrosothiols formed de novo in vivo?	Archives of Biochemistry and Biophysics	No
777	2020	Landeo-Gutierrez, Jeremy; Han, Yueh-Ying; Forno, Erick; Rosser, Franziska J.; Acosta-Pérez, Edna; Canino, Glorisa; Celedón, Juan C.	Risk factors for atopic and nonatopic asthma in Puerto Rican children.	Pediatric pulmonology	Yes	No
778	2003	Lanni, T.	Fine urban and precursor emissions control for diesel urban transit buses	Environmental Pollution	No
779	2017	Laplaza, A.; Jimenez-Relinque, E.; Campos, J.; Castellote, M.	Photocatalytic behavior of colored mortars containing TiO2 and iron oxide based pigments	Construction and Building Materials	No
780	2016	Larr, A.S.; Neidell, M.	Pollution and climate change	Future of Children	No
781	1997	Larssen, S.; Gram, F.; Hagen, L.O.; Jansen, H.; Olsthoorn, X.; Mehta, K.H.; Joglekar, U.; Aundhe, R.V.; Mahashur, A.A.	Urban air quality management strategy in Asia: Greater Mumbai report	World Bank Technical Paper	No
782	1976	Latarjet, R.	[Carcinogenic risks associated with radiation pollution].	IARC scientific publications	No
783	1976	Latarjet, R.	Thoughts about the carcinogenic pollution by ionizing radiations [REFLEXIONS SUR LA POLLUTION CANCERIGENE PAR LES RADIATIONS IONISANTES]	Bulletin du Cancer	No
784	2014	Lattanzio, R.K.; McCarthy, J.E.	Tier 3 motor vehicle emission and fuel standards		No
785	2019	Lau, S.; Matricardi, P.M.; Wahn, U.; Lee, Y.A.; Keil, T.	Allergy and atopy from infancy to adulthood: Messages from the German birth cohort MAS	Annals of Allergy, Asthma and Immunology	No
786	2015	Laumbach, R.J.	The engine on the bus goes vroom, vroom, vroom!: And the fumes on the bus go...?	American Journal of Respiratory and Critical Care Medicine	No
787	1970	Lave, L. B.; Seskin, E. P.	Air pollution and human health.	Science (New York, N.Y.)	No
788	1974	Lave, L.B.; Seskin, E.P.	Does air pollution shorten lives?		No
789	2009	Lawson, Joshua A.; Dosman, James A.; Rennie, Donna C.; Beach, Jeremy; Newman, Stephen C.; Senthilselvan, Ambikaipakan	Relationship between indoor environment and asthma and wheeze severity among rural children and adolescents.	Journal of agromedicine	No
790	1976	Lazzarini, E.; Fantola Lazzarini, A.L.	The solid state isotopic exchange reaction between cationic and anionic Co atoms in [Co(H2O)6][Coglyc2(NO2)2]2·2H2O	Journal of Inorganic and Nuclear Chemistry	No
791	1970	Leach, L.J.; Maynard, E.A.; Hodge, H.C.; Scott, J.K.; Yuile, C.L.; Sylvester, G.E.; Wilson, H.B.	A five-year inhalation study with natural uranium dioxide (Uoz) dust-I. retention and biologic effect in the monkey, dog and rat	Health Physics	No
792	2018	Leas, B.F.; D'Anci, K.E.; Apter, A.J.; Bryant-Stephens, T.; Lynch, M.P.; Kaczmarek, J.L.; Umscheid, C.A.	Effectiveness of indoor allergen reduction in asthma management: A systematic review	Journal of Allergy and Clinical Immunology	No
793	2018	Leas, Brian F.; D’Anci, Kristen E.; Apter, Andrea J.; Bryant-Stephens, Tyra; Schoelles, Karen; Umscheid, Craig A.	Effectiveness of Indoor Allergen Reduction in Management of Asthma		No
794	1990	Lee, D. R.	An economic analysis of the economic burden of cigarette smoking in Georgia.	Journal of the Medical Association of Georgia	No
795	1995	Lee, K.-C.; Hwu, J.-G.	Radiation Hardness of Coplanar Submicron Gap Charge-Coupled Devices (CCD) with Rapid Thermal Nitrided Oxides	Journal of the Chinese Institute of Engineers, Transactions of the Chinese Institute of Engineers,Series A/Chung-kuo Kung Ch'eng Hsuch K'an	No
796	2022	Lee, S.; Oh, T.; Lim, C.H.	The impact of environmental barriers on attendance of outdoor and indoor professional sports: the case of the South Korean soccer, baseball and basketball leagues	Sport, Business and Management: An International Journal	No
797	2021	Lee, W.J.; Bao, Y.; Guan, C.; Hu, X.; Lim, T.-T.	Ce/TiOx-functionalized catalytic ceramic membrane for hybrid catalytic ozonation-membrane filtration process: Fabrication, characterization and performance evaluation	Chemical Engineering Journal	No
798	2019	Lee, Woo Sung; Choi, Jungwook	Hybrid Integration of Carbon Nanotubes and Transition Metal Dichalcogenides on Cellulose Paper for Highly Sensitive and Extremely Deformable Chemical Sensors.	ACS applied materials & interfaces	No
799	2018	Lei, Y.; Zhu, C.; Lu, J.; Zhu, Y.; Zhu, M.; Chen, T.; Peng, S.	Photochemical reaction kinetics and mechanisms of diethyl phthalate with N (III) in the atmospheric aqueous environment	Journal of Photochemistry and Photobiology A: Chemistry	No
800	1979	Lemercier, J.P.	The effects of atmospheric pollution on respiratory disease [EFFECTS DE LA POLLUTION ATMOSPHERIQUE SUR LA PATHOLOGIE RESPIRATOIRE]	Ouest Medical	Yes	Yes	No	Articles not available in full-text
801	2021	Lemma, H.; Dadi, D.; Deti, M.; Fekadu, S.	Biomedical solid waste management system in jimma medical center, jimma town, south western ethiopia	Risk Management and Healthcare Policy	No
802	2019	Lengyel, J.; Ryding, M.J.; Myhre, R.H.; Uggerud, E.	Reactions of microhydrated ozonide with methyl chloride	International Journal of Mass Spectrometry	No
803	2017	Lester, Y.; Sabach, S.; Zivan, O.; Dubowski, Y.	Key environmental processes affecting the fate of the insecticide chloropyrifos applied to leaves	Chemosphere	No
804	1990	Letz, G. A.	Sick building syndrome: acute illness among office workers--the role of building ventilation, airborne contaminants and work stress.	Allergy proceedings : the official journal of regional and state allergy societies	No
805	2003	Leung, G.M.; Ho, L.-M.; Lam, T.-H.	The economic burden of environmental tobacco smoke in the first year of life	Archives of Disease in Childhood	No
806	2003	Leventis, N.; Zhang, G.; Rawashdeh, A.-M.M.; Sotiriou-Leventis, C.	Electrochemical reduction of 4-benzoyl-N-(4-substituted benzyl)pyridinium cations: Substitution effects and linear free energy relationships	Electrochimica Acta	No
807	2002	Levin, S.; Herbert, R.; Skloot, G.; Szeinuk, J.; Teirstein, A.; Fischler, D.; Milek, D.; Piligian, G.; Wilk-Rivard, E.; Moline, J.	Health effects of World Trade Center site workers	American Journal of Industrial Medicine	No
808	2011	Levy, Douglas E.; Winickoff, Jonathan P.; Rigotti, Nancy A.	School absenteeism among children living with smokers.	Pediatrics	No
809	2001	Levy, J. I.; Carrothers, T. J.; Tuomisto, J. T.; Hammitt, J. K.; Evans, J. S.	Assessing the public health benefits of reduced ozone concentrations.	Environmental health perspectives	No
810	2003	Levy, Jonathan I.; Nishioka, Yurika; Spengler, John D.	The public health benefits of insulation retrofits in existing housing in the United States.	Environmental health : a global access science source	No
811	2000	Lewis, S. A.; Corden, J. M.; Forster, G. E.; Newlands, M.	Combined effects of aerobiological pollutants, chemical pollutants and meteorological conditions on asthma admissions and A & E attendances in Derbyshire UK, 1993-96.	Clinical and experimental allergy : journal of the British Society for Allergy and Clinical Immunology	No
812	2011	Leyten, J.L.; Kurvers, S.R.	Robust indoor climate design	12th International Conference on Indoor Air Quality and Climate 2011	No
813	2010	Leyten, J.L.; Kurvers, S.R.	Robust design as a strategy for higher workers' productivity-a reaction to rehva guide no 6 indoor climate and productivity in offices	Proceedings of Conference: Adapting to Change: New Thinking on Comfort, WINDSOR 2010	No
814	2019	Leyten, J.L.; Raue, A.K.; Kurvers, S.R.	Robust design for high workers' performance and low absenteeism - An alternative approach	Proceedings - Windsor Conference 2014: Counting the Cost of Comfort in a Changing World	No
815	2012	Leyten, J.L.; Raue, A.K.; Kurvers, S.R.	Indoor environment and sickness absenteeism in offices	10th International Conference on Healthy Buildings 2012	No
816	2017	Li, A.; Zhang, Z.; Li, P.; Cai, L.; Zhang, L.; Gong, J.	Nitrogen dioxide radicals mediated mineralization of perfluorooctanoic acid in aqueous nitrate solution with UV irradiation	Chemosphere	No
817	2017	Li, C.; Jiang, F.; Sun, D.; Qiu, B.	Catalytic ozonation for advanced treatment of incineration leachate using (MnO2-Co3O4)/AC as a catalyst	Chemical Engineering Journal	No
818	2018	Li, C.; Zheng, S.; Chen, J.; Xie, H.-B.; Zhang, Y.-N.; Zhao, Y.; Du, Z.	Kinetics and mechanism of [rad]OH-initiated atmospheric oxidation of organophosphorus plasticizers: A computational study on tri-p-cresyl phosphate	Chemosphere	No
819	2019	Li, F.; Peng, X.; Liu, Y.; Mei, J.; Sun, L.; Shen, C.; Ma, C.; Huang, M.; Wang, Z.; Sand, W.	A chloride-radical-mediated electrochemical filtration system for rapid and effective transformation of ammonia to nitrogen	Chemosphere	No
820	2019	Li, J.; Chen, R.; Cen, W.; Yan, P.; Li, K.; Wang, P.; Shu, S.; Chu, Y.; Dong, F.	Quantifying the activation energies of ROS-induced NOx conversion: Suppressed toxic intermediates generation and clarified reaction mechanism	Chemical Engineering Journal	No
821	2019	Li, J.; Li, Y.; Xiong, Z.; Yao, G.; Lai, B.	The electrochemical advanced oxidation processes coupling of oxidants for organic pollutants degradation: A mini-review	Chinese Chemical Letters	No
822	2020	Li, J.; Song, W.; Yu, Z.; Li, Q.	Preparation of the Mn-Fe-Ce/γ-Al2O3 ternary catalyst and its catalytic performance in ozone treatment of dairy farming wastewater	Arabian Journal of Chemistry	No
823	2019	Li, K.; Xu, L.; Zhang, Y.; Cao, A.; Wang, Y.; Huang, H.; Wang, J.	A novel electro-catalytic membrane contactor for improving the efficiency of ozone on wastewater treatment	Applied Catalysis B: Environmental	No
824	2020	Li, K.; Zhang, Y.; Xu, L.; Liu, L.; Wang, Z.; Hou, D.; Wang, Y.; Wang, J.	Mass transfer and interfacial reaction mechanisms in a novel electro-catalytic membrane contactor for wastewater treatment by O3	Applied Catalysis B: Environmental	No
825	2019	Li, L.; Zhou, Y.; Bi, X.; Deng, S.; Wang, S.; Lu, M.	Determination of the stable carbon isotopic compositions of 2-methyltetrols for four forest areas in Southwest China: The implications for the δ13C values of atmospheric isoprene and C3/C4 vegetation distribution	Science of the Total Environment	No
826	2017	Li, M.; Wang, T.; Han, Y.; Xie, M.; Li, S.; Zhuang, B.; Chen, P.	Modeling of a severe dust event and its impacts on ozone photochemistry over the downstream Nanjing megacity of eastern China	Atmospheric Environment	No
827	2021	Li, P.; Ge, P.; Ping, S.; Lin, W.; Zhang, X.; Wei, C.; Ren, Y.	Photodegradation mechanism and influencing factors of asthma drug salmeterol under UV irradiation	Journal of Photochemistry and Photobiology A: Chemistry	No
828	2021	Li, P.; Miao, R.; Wang, P.; Sun, F.; Li, X.-Y.	Bi-metal oxide-modified flat-sheet ceramic membranes for catalytic ozonation of organic pollutants in wastewater treatment	Chemical Engineering Journal	No
829	2022	Li, P.; Zhang, J.; Sun, X.; Agathokleous, E.; Zheng, G.	Atmospheric Pb induced hormesis in the accumulator plant Tillandsia usneoides	Science of the Total Environment	No
830	2022	Li, Q.; Yao, J.; Jiang, Y.; Guo, X.; Ying, Y.; Wen, Y.; Liu, X.; Wu, Y.; Yang, H.; Le, X.C.	One-step preparation of SnO2-AuNPs as nanocomposites on photoelectrodes to enhance photoelectrochemical detection of nitrite and superoxide	Journal of Electroanalytical Chemistry	No
831	2021	Li, S.; Huang, J.; Ye, Z.; Wang, Y.; Li, X.; Wang, J.; Li, L.	The mechanism of Metal-H2O2 complex immobilized on MCM-48 and enhanced electron transfer for effective peroxone ozonation of sulfamethazine	Applied Catalysis B: Environmental	No
832	2019	Li, S.; Tang, Y.; Zhang, J.; Hao, W.; Chen, W.; Gu, F.; Hu, Z.; Li, L.	Advanced and green ozonation process for removal of clofibric acid in water system: Preparation and mechanism analysis of efficient copper-substituted MCM-48	Separation and Purification Technology	No
833	2022	Li, S.; Yang, Y.; Zheng, H.; Zheng, Y.; Jing, T.; Ma, J.; Nan, J.; Leong, Y.K.; Chang, J.-S.	Advanced oxidation process based on hydroxyl and sulfate radicals to degrade refractory organic pollutants in landfill leachate	Chemosphere	No
834	2021	Li, W.; Zhu, N.; Shen, Y.; Yuan, H.	Towards efficient elimination of polycyclic aromatic hydrocarbons (PAHs) from waste activated sludge by ozonation	Environmental Research	No
835	2019	Li, X.; Bai, J.; Li, J.; Zhang, Y.; Shen, Z.; Qiao, L.; Xu, Q.; Zhou, B.	Efficient TN removal and simultaneous TOC conversion for highly toxic organic amines based on a photoelectrochemical-chlorine radicals process	Catalysis Today	No
836	2018	Li, X.; Chen, W.; Tang, Y.; Li, L.	Relationship between the structure of Fe-MCM-48 and its activity in catalytic ozonation for diclofenac mineralization	Chemosphere	No
837	2021	Li, X.; Li, Y.; Zhang, H.; Shen, Z.; Cheng, S.; Liu, G.; Yao, H.	Electro-catazone treatment of an ozone-resistant drug: Effect of sintering temperature on TiO2 nanoflower catalyst on porous Ti gas diffuser anodes	Chinese Chemical Letters	No
838	2020	Li, X.; Ma, F.; Li, Y.; Zhang, H.; Min, J.; Zhang, X.; Yao, H.	Enhanced mechanisms of electrocatalytic-ozonation of ibuprofen using a TiO2 nanoflower-coated porous titanium gas diffuser anode: Role of TiO2 catalysts and electrochemical action in reactive oxygen species formation	Chemical Engineering Journal	No
839	2019	Li, X.; Wang, B.; Wang, Y.; Li, K.; Yu, G.	Synergy effect of E-peroxone process in the degradation of structurally diverse pharmaceuticals: A QSAR analysis	Chemical Engineering Journal	No
840	2019	Li, X.; Wang, Y.; Wang, B.; Huang, J.; Deng, S.; Yu, G.	Combination of ozonation and electrolysis process to enhance elimination of thirty structurally diverse pharmaceuticals in aqueous solution	Journal of Hazardous Materials	No
841	2019	Li, Y.; Ma, Y.; Zhang, T.; Bi, Y.; Wang, Y.; Prusky, D.	Exogenous polyamines enhance resistance to Alternaria alternata by modulating redox homeostasis in apricot fruit	Food Chemistry	No
842	2018	Li, Y.; Sun, Y.; Ho, W.; Zhang, Y.; Huang, H.; Cai, Q.; Dong, F.	Highly enhanced visible-light photocatalytic NOx purification and conversion pathway on self-structurally modified g-C3N4 nanosheets	Science Bulletin	No
843	2020	Li, Z.; Li, S.; Tang, Y.; Li, X.; Wang, J.; Li, L.	Highly efficient degradation of perfluorooctanoic acid: An integrated photo-electrocatalytic ozonation and mechanism study	Chemical Engineering Journal	No
844	2021	Li, Z.; Zheng, W.; Wang, Y.; Li, B.; Wang, Y.	Spatiotemporal variations in the association between particulate matter and airborne bacteria based on the size-resolved respiratory tract deposition in concentrated layer feeding operations	Environment International	No
845	2020	Liao, J.; Li, K.; Ma, H.; Dong, F.; Zeng, X.; Sun, Y.	Oxygen vacancies on the BiOCl surface promoted photocatalytic complete NO oxidation via superoxide radicals	Chinese Chemical Letters	No
846	2021	Liao, X.; Shen, L.; Jiang, Z.; Gao, M.; Qiu, Y.; Qi, H.; Chen, C.	NDMA formation during ozonation of metformin: Roles of ozone and hydroxyl radicals	Science of the Total Environment	No
847	2020	Liao, X.; Wang, F.; Wang, Y.; Cai, Y.; Liu, H.; Wang, X.; Zhu, Y.; Chen, L.; Yao, Y.; Hao, Q.	Constructing Fe-based bi-MOFs for photo-catalytic ozonation of organic pollutants in Fischer-Tropsch waste water	Applied Surface Science	No
848	2010	Liaquat, A.M.; Kalam, M.A.; Masjuki, H.H.; Jayed, M.H.	Potential emissions reduction in road transport sector using biofuel in developing countries	Atmospheric Environment	No
849	1998	Lieberman, A. D.; Craven, M. R.	Reactive Intestinal Dysfunction Syndrome (RIDS) caused by chemical exposures.	Archives of environmental health	No
850	2002	Lieu, Judith E. C.; Feinstein, Alvan R.	Effect of gestational and passive smoke exposure on ear infections in children.	Archives of pediatrics & adolescent medicine	No
851	2016	Lim, S.; Lee, W.; Na, S.; Shin, J.; Lee, Y.	N-nitrosodimethylamine (NDMA) formation during ozonation of N,N-dimethylhydrazine compounds: Reaction kinetics, mechanisms, and implications for NDMA formation control	Water Research	No
852	2020	Lima, T.S.; Almeida, M.O.; La-Scalea, M.A.; Honorio, K.M.; Santos, M.C.; Codognoto, L.	Diamond electrodes applied to the voltammetric generation of nitro-anion radicals from methyl parathion in aqueous media	Diamond and Related Materials	No
853	2020	Lin, Shao; Lu, Yi; Lin, Ziqiang; Romeiko, Xiaobo Xue; Marks, Tia; Zhang, Wangjian; Khwaja, Haider A.; Dong, Guanghui; Thurston, George	Identifying and evaluating school environmental health indicators.	Environmental science and pollution research international	No
854	2020	Ling, L.; Deng, Z.; Fang, J.; Shang, C.	Bromate control during ozonation by ammonia-chlorine and chlorine-ammonia pretreatment: Roles of bromine-containing haloamines	Chemical Engineering Journal	No
855	2018	Ling, W.; Ben, W.; Xu, K.; Zhang, Y.; Yang, M.; Qiang, Z.	Ozonation of norfloxacin and levofloxacin in water: Specific reaction rate constants and defluorination reaction	Chemosphere	No
856	2011	Lipsman, J.; Frank, A.L.	Attack on protections against air pollution	American Journal of Preventive Medicine	No
857	1975	Little, J. B.; Kennedy, A. R.; McGandy, R. B.	Lung cancer induced in hamsters by low doses of alpha radiation from polonium-210.	Science (New York, N.Y.)	No
858	2022	Liu, D.; Cheng, Y.; Tang, Z.; Mei, X.; Cao, X.; Liu, J.	Toxicity mechanism of acrolein on DNA damage and apoptosis in BEAS-2B cells: Insights from cell biology and molecular docking analyses	Toxicology	No
859	2019	Liu, D.; Wang, C.; Song, Y.; Wei, Y.; He, L.; Lan, B.; He, X.; Wang, J.	Effective mineralization of quinoline and bio-treated coking wastewater by catalytic ozonation using CuFe2O4/Sepiolite catalyst: Efficiency and mechanism	Chemosphere	No
860	2019	Liu, H.; Chen, L.; Ji, L.	Ozonation of ammonia at low temperature in the absence and presence of MgO	Journal of Hazardous Materials	No
861	2022	Liu, H.; Gao, Y.; Wang, J.; Pan, J.; Gao, B.; Yue, Q.	Catalytic ozonation performance and mechanism of Mn-CeOx@γ-Al2O3/O3 in the treatment of sulfate-containing hypersaline antibiotic wastewater	Science of the Total Environment	No
862	2019	Liu, H.-Y.; Huang, X.-H.; Wang, S.-M.; Hu, Y.; Yuan, T.-P.; Guo, G.-X.	Evaluation of the structural strength and failure for floating collar of a single-point mooring fish cage based on finite element method	Aquacultural Engineering	No
863	2012	Liu, K.F.-R.; Lu, C.-F.; Chen, C.-W.; Shen, Y.-S.	Applying Bayesian belief networks to health risk assessment	Stochastic Environmental Research and Risk Assessment	No
864	2021	Liu, M.Y.; Lin, G.L.; Liu, Y.M.; Lin, X.Y.; Wang, L.J.; Xu, Y.F.; Song, X.C.	Ternary heterojunction Ag/AgIO3/ BiOCl(CMC) by a biomass template for photodegradation of tetracycline hydrochloride and gaseous formaldehyde	Solid State Sciences	No
865	2019	Liu, N.; Lu, N.; Su, Y.; Wang, P.; Quan, X.	Fabrication of g-C3N4/Ti3C2 composite and its visible-light photocatalytic capability for ciprofloxacin degradation	Separation and Purification Technology	No
866	2018	Liu, N.; Ni, S.; Ragauskas, A.J.; Meng, X.; Hao, N.; Fu, Y.	Laccase-mediated functionalization of chitosan with 4-hexyloxyphenol enhances antioxidant and hydrophobic properties of copolymer	Journal of Biotechnology	No
867	2019	Liu, S.; Fan, W.; Shen, P.; Wu, X.; Chen, J.; Guo, H.	The effect of iodine additive and coal char on the heterogeneous decomposition of N2O and the generation of NO under high temperature	Fuel	No
868	2017	Liu, S.; Wang, Y.; Wang, B.; Huang, J.; Deng, S.; Yu, G.	Regeneration of Rhodamine B saturated activated carbon by an electro-peroxone process	Journal of Cleaner Production	No
869	2018	Liu, S.; Yang, R.; Tripathi, D.K.; Li, X.; He, W.; Wu, M.; Ali, S.; Ma, M.; Cheng, Q.; Pan, Y.	The interplay between reactive oxygen and nitrogen species contributes in the regulatory mechanism of the nitro-oxidative stress induced by cadmium in Arabidopsis	Journal of Hazardous Materials	No
870	2019	Liu, S.-H.; Lin, W.-X.	A simple method to prepare g-C3N4-TiO2/waste zeolites as visible-light-responsive photocatalytic coatings for degradation of indoor formaldehyde	Journal of Hazardous Materials	No
871	2019	Liu, X.; Guo, Z.; Zhou, L.; Yang, J.; Cao, H.; Xiong, M.; Xie, Y.; Jia, G.	Hierarchical biomimetic BiVO4 for the treatment of pharmaceutical wastewater in visible-light photocatalytic ozonation	Chemosphere	No
872	2020	Liu, X.; Huang, X.; Wu, Y.; Xu, Q.; Du, M.; Wang, D.; Yang, Q.; Liu, Y.; Ni, B.-J.; Yang, G.; Yang, F.; Wang, Q.	Activation of nitrite by freezing process for anaerobic digestion enhancement of waste activated sludge: Performance and mechanisms	Chemical Engineering Journal	No
873	2020	Liu, X.; Li, W.; Hu, R.; Wei, Y.; Yun, W.; Nian, P.; Feng, J.; Zhang, A.	Synergistic degradation of acid orange 7 dye by using non-thermal plasma and g-C3N4/TiO2: Performance, degradation pathways and catalytic mechanism	Chemosphere	No
874	2021	Liu, X.; Min, L.; Yu, X.; Zhou, Z.; Sha, L.; Zhang, S.	Changes of photoelectrocatalytic, electrocatalytic and pollutant degradation properties during the growth of β-PbO2 into black titanium oxide nanoarrays	Chemical Engineering Journal	No
875	2021	Liu, X.; Wang, C.; Zhu, T.; Lv, Q.; Che, D.	Simultaneous removal of SO2 and NOx with [rad]OH from the catalytic decomposition of H2O2 over Fe-Mo mixed oxides	Journal of Hazardous Materials	No
876	2019	Liu, X.; Wang, C.; Zhu, T.; Lv, Q.; Li, Y.; Che, D.	Simultaneous removal of NOx and SO2 from coal-fired flue gas based on the catalytic decomposition of H2O2 over Fe2(MoO4)3	Chemical Engineering Journal	No
877	2017	Liu, Y.; Chen, Z.; Gong, W.; Dou, Y.; Wang, S.; Wang, W.	Structural characterizations of zinc-copper silicate polymer (ZCSP) and its mechanisms of ozonation for removal of p-chloronitrobenzene in aqueous solution	Separation and Purification Technology	No
878	2019	Liu, Y.; Feng, Y.; Zhang, Y.; Mao, S.; Wu, D.; Chu, H.	Highly efficient degradation of dimethyl phthalate from Cu(II) and dimethyl phthalate wastewater by EDTA enhanced ozonation: Performance, intermediates and mechanism	Journal of Hazardous Materials	No
879	2018	Liu, Y.; Liu, Z.; Zhao, L.; Wang, Y.; Pan, J.; Wang, Q.; Zhang, J.	Removal of NO in flue gas using vacuum ultraviolet light/ultrasound/chlorine in a VUV-US coupled reactor	Fuel Processing Technology	No
880	2017	Liu, Y.; Sun, H.; Zhang, L.; Feng, L.	Photodegradation behaviors of 17β-estradiol in different water matrixes	Process Safety and Environmental Protection	No
881	2019	Liu, Y.; Wang, C.; Shen, X.; Zhang, A.; Yan, S.; Li, X.; Miruka, A.C.; Wu, S.; Guo, Y.; Ognier, S.	Degradation of glucocorticoids in aqueous solution by dielectric barrier discharge: Kinetics, mechanisms, and degradation pathways	Chemical Engineering Journal	No
882	2020	Liu, Y.; Wang, T.; Qu, G.; Jia, H.	High-efficient decomplexation of Cu-HA by discharge plasma: Process and mechanisms	Separation and Purification Technology	No
883	2019	Liu, Y.; Wang, Y.	Gaseous elemental mercury removal using VUV and heat coactivation of Oxone/H2O/O2 in a VUV-spraying reactor	Fuel	No
884	2018	Liu, Y.; Wang, Y.; Wang, Q.; Pan, J.; Zhang, J.	Simultaneous removal of NO and SO2 using vacuum ultraviolet light (VUV)/heat/peroxymonosulfate (PMS)	Chemosphere	No
885	2019	Liu, Y.; Wu, D.; Peng, S.; Feng, Y.; Liu, Z.	Enhanced mineralization of dimethyl phthalate by heterogeneous ozonation over nanostructured Cu-Fe-O surfaces: Synergistic effect and radical chain reactions	Separation and Purification Technology	No
886	2017	Liu, Y.; Xu, W.; Pan, J.; Wang, Q.	Oxidative removal of NO from flue gas using ultrasound, Mn2+/Fe2+ and heat coactivation of Oxone in an ultrasonic bubble reactor	Chemical Engineering Journal	No
887	2021	Liu, Z.; Yang, X.; Demeestere, K.; Van Hulle, S.	Insights into a packed bubble column for removal of several ozone-persistence TrOCs by ozonation: Removal kinetics, energy efficiency and elimination prediction	Separation and Purification Technology	No
888	2020	Liu, Z.; Yang, Y.; Shao, C.; Ji, Z.; Wang, Q.; Wang, S.; Guo, Y.; Demeestere, K.; Hulle, S.V.	Ozonation of trace organic compounds in different municipal and industrial wastewaters: Kinetic-based prediction of removal efficiency and ozone dose requirements	Chemical Engineering Journal	No
889	2018	Liu, Z.-Q.; Tu, J.; Wang, Q.; Cui, Y.-H.; Zhang, L.; Wu, X.; Zhang, B.; Ma, J.	Catalytic ozonation of diethyl phthalate in aqueous solution using graphite supported zinc oxide	Separation and Purification Technology	No
890	2011	Lloyd, P.	Air pollution perceptions and their impacts on the coal industry	Journal of the Southern African Institute of Mining and Metallurgy	No
891	2019	Locke, S.L.	ESTIMATING THE IMPACT OF MAJOR LEAGUE BASEBALL GAMES ON LOCAL AIR POLLUTION	Contemporary Economic Policy	No
892	1996	Long, N.C.; Shore, S.A.	Ozone exposure enhances inflammatory response to intratracheal lps instillation	FASEB Journal	No
893	2021	Loo, Evelyn Xiu Ling; Liew, Tau Ming; Yap, Gaik Chin; Wong, Lydia Su Yin; Shek, Lynette Pei-Chi; Goh, Anne; Van Bever, Hugo P. S.; Teoh, Oon Hoe; Yap, Fabian; Tan, Kok Hian; Thomas, Biju; Ramamurthy, Mahesh Babu; Goh, Daniel Yam Thiam; Eriksson, Johan G.; Chong, Yap-Seng; Godfrey, Keith M.; Lee, Bee Wah; Tham, Elizabeth Huiwen	Trajectories of early-onset rhinitis in the Singapore GUSTO mother-offspring cohort.	Clinical and experimental allergy : journal of the British Society for Allergy and Clinical Immunology	No
894	2000	Lotz, Ch.; Zellner, R.	Fluorescence excitation spectrum of the tert-butoxy radical and kinetics of its reactions with NO and NO2	Physical Chemistry Chemical Physics	No
895	2020	Loughner, C.P.; Follette-Cook, M.B.; Duncan, B.N.; Hains, J.; Pickering, K.E.; Moy, J.; Tzortziou, M.	The benefits of lower ozone due to air pollution emission reductions (2002–2011) in the Eastern United States during extreme heat	Journal of the Air and Waste Management Association	Yes	No
896	2020	Loughner, Christopher P.; Follette-Cook, Melanie B.; Duncan, Bryan N.; Hains, Jennifer; Pickering, Kenneth E.; Moy, Justin; Tzortziou, Maria	The benefits of lower ozone due to air pollution emission reductions (2002-2011) in the Eastern United States during extreme heat.	Journal of the Air & Waste Management Association (1995)	Yes	No
897	2009	Lu, J.L.	Manufacturing work and organizational stresses in export processing zones	Industrial Health	No
898	2019	Lu, T.; Chen, Y.; Liu, M.; Jiang, W.	Efficient degradation of evaporative condensing liquid of shale gas wastewater using O3/UV process	Process Safety and Environmental Protection	No
899	2021	Lu, T.; Gao, Y.; Yang, Y.; Ming, H.; Huang, Z.; Liu, G.; Zheng, D.; Zhang, J.; Hou, Y.	Efficient degradation of tetracycline hydrochloride by photocatalytic ozonation over Bi2WO6	Chemosphere	No
900	2022	Lu, W.; Sang, W.; Jia, D.; Zhang, Q.; Li, C.; Zhang, S.; Zhan, C.; Mei, L.; Li, M.	Improvement of degradation of Orange G in aqueous solution by Fe2+ added in dielectric barrier discharge plasma system	Journal of Water Process Engineering	No
901	2018	Lu, Y.; Huang, Y.; Zhang, Y.; Cao, J.-J.; Li, H.; Bian, C.; Lee, S.C.	Oxygen vacancy engineering of Bi2O3/Bi2O2CO3 heterojunctions: Implications of the interfacial charge transfer, NO adsorption and removal	Applied Catalysis B: Environmental	No
902	2020	Luan, Q.; Jiang, W.; Liu, S.; Guo, H.	Impact of Urban 3D Morphology on Particulate Matter 2.5 (PM2.5) Concentrations: Case Study of Beijing, China	Chinese Geographical Science	No
903	2014	Luffy, Robin; Wagner, Christine	The expanding role of school nurses: an ozone awareness flag program.	NASN school nurse (Print)	No
904	2017	Lv, J.; Wang, L.; Li, Y.	Characterization of N-nitrosodimethylamine formation from the ozonation of ranitidine	Journal of Environmental Sciences (China)	No
905	1998	Lynch, R. M.; Kipen, H.	Building-related illness and employee lost time following application of hot asphalt roof: a call for prevention.	Toxicology and industrial health	No
906	2019	Lynge, Elsebeth; Vejborg, Ilse; Andersen, Zorana; von Euler-Chelpin, My; Napolitano, George	Mammographic Density and Screening Sensitivity, Breast Cancer Incidence and Associated Risk Factors in Danish Breast Cancer Screening.	Journal of clinical medicine	No
907	2016	Lyons, R. A.; Rodgers, S. E.; Thomas, S.; Bailey, R.; Brunt, H.; Thayer, D.; Bidmead, J.; Evans, B. A.; Harold, P.; Hooper, M.; Snooks, H.	Effects of an air pollution personal alert system on health service usage in a high-risk general population: a quasi-experimental study using linked data.	Journal of epidemiology and community health	No
908	2021	Ma, C.; Madaniyazi, L.; Xie, Y.	Impact of the electric vehicle policies on environment and health in the Beijing–Tianjin–Hebei Region	International Journal of Environmental Research and Public Health	No
909	2019	Ma, C.; Yuan, P.; Jia, S.; Liu, Y.; Zhang, X.; Hou, S.; Zhang, H.; He, Z.	Catalytic micro-ozonation by Fe3O4 nanoparticles @ cow-dung ash for advanced treatment of biologically pre-treated leachate	Waste Management	No
910	2021	Ma, Chenen; Madaniyazi, Lina; Xie, Yang	Impact of the Electric Vehicle Policies on Environment and Health in the Beijing-Tianjin-Hebei Region.	International journal of environmental research and public health	No
911	2022	Ma, L.; Ma, P.; Liu, Y.; Pan, Z.; Yang, B.; Peng, Y.; Lai, B.	Multiple roles of hydroxylamine for degradation of tetracycline in HA/Fe-Al2O3/O3 process	Journal of Water Process Engineering	No
912	2021	Ma, S.; Lee, S.; Kim, K.; Im, J.; Jeon, H.	Purification of organic pollutants in cationic thiazine and azo dye solutions using plasma-based advanced oxidation process via submerged multi-hole dielectric barrier discharge	Separation and Purification Technology	No
913	2019	Ma, W.; Hu, J.; Yoza, B.A.; Wang, Q.; Zhang, X.; Li, Q.X.; Guo, S.; Chen, C.	Kaolinite based catalysts for efficient ozonation of recalcitrant organic chemicals in water	Applied Clay Science	No
914	2009	Ma'amoun, Hakim	[Analytic study of childhood asthma In Lattakia]	Damascus Univ. J. Health Sci.	No
915	2013	Macedo, A.; Magalhães, O.; Brito, A.; Mayan, O.	Characterization of Indoor Environmental Quality in Primary Schools in Maia: A Portuguese Case Study	Human and Ecological Risk Assessment	No
916	2020	Machado, Daiane Borges; Pescarini, Júlia Moreira; Ramos, Dandara; Teixeira, Renato; Lozano, Rafael; Pereira, Vinicius Oliveira de Moura; Azeredo, Cimar; Paes-Sousa, Rômulo; Malta, Deborah Carvalho; Barreto, Mauricio L.	Monitoring the progress of health-related sustainable development goals (SDGs) in Brazilian states using the Global Burden of Disease indicators.	Population health metrics	No
917	2013	Machol, B.; Rizk, S.	Economic value of U.S. fossil fuel electricity health impacts	Environment International	No
918	2017	Macnaughton, P.; Eitland, E.; Kloog, I.; Schwartz, J.; Allen, J.	Impact of particular matter exposure and surrounding “Greenness” on chronic absenteeism in Massachusetts public schools	International Journal of Environmental Research and Public Health	No
919	2017	MacNaughton, Piers; Eitland, Erika; Kloog, Itai; Schwartz, Joel; Allen, Joseph	Impact of Particulate Matter Exposure and Surrounding "Greenness" on Chronic Absenteeism in Massachusetts Public Schools.	International journal of environmental research and public health	No
920	2015	MacNaughton, Piers; Pegues, James; Satish, Usha; Santanam, Suresh; Spengler, John; Allen, Joseph	Economic, Environmental and Health Implications of Enhanced Ventilation in Office Buildings.	International journal of environmental research and public health	No
921	2002	Magda A., Abou Taleb; Mahmoud F., Mohamed; Faten H., Nofal; Kamal H., Noweir; Mohamed A., El Barawy	Indoor air quality of schools in Alexandria city	J. Egypt. Public Health Assoc.	No
922	2022	Magdy, M.; Kamal, M.; Hamed, A.; Eldein Hussin, A.; Aboelsoud, W.	A comparative study of the pulsating flames with different air inlet port geometrical shape	Sadhana - Academy Proceedings in Engineering Sciences	No
923	2016	Magureanu, M.; Dobrin, D.; Bradu, C.; Gherendi, F.; Mandache, N.B.; Parvulescu, V.I.	New evidence on the formation of oxidizing species in corona discharge in contact with liquid and their reactions with organic compounds	Chemosphere	No
924	2018	Mahalingaiah, S.; Missmer, S. E.; Cheng, J. J.; Chavarro, J.; Laden, F.; Hart, J. E.	Perimenarchal air pollution exposure and menstrual disorders.	Human reproduction (Oxford, England)	No
925	2021	Majumdar, A.; Kar, R.K.	Transcriptional co-regulation of plasma membrane H+-ATPase and NADPH oxidase during root growth	Plant Gene	No
926	2019	Majumdar, A.; Kar, R.K.	Orchestration of Cu-Zn SOD and class III peroxidase with upstream interplay between NADPH oxidase and PM H+-ATPase mediates root growth in Vigna radiata (L.) Wilczek	Journal of Plant Physiology	No
927	2005	Mak, A.M.; Wong, M.W.	Thermochemistry of reactive nitrogen oxide species and reaction enthalpies for decomposition of ONOO- and ONOOH	Chemical Physics Letters	No
928	2000	Makino, K.	Association of school absence with air pollution in areas around arterial roads.	Journal of epidemiology	Yes	No
929	2005	Mallet, M.; Pont, V.; Liousse, C.	Modelling of strong heterogeneities in aerosol single scattering albedos over a polluted region	Geophysical Research Letters	No
930	2006	Mallet, M.; Pont, V.; Liousse, C.; Roger, J.C.; Dubuisson, P.	Simulation of aerosol radiative properties with the ORISAM-RAD model during a pollution event (ESCOMPTE 2001)	Atmospheric Environment	No
931	2018	Malmqvist, Ebba; Lisberg Jensen, Ebba; Westerberg, Karin; Stroh, Emilie; Rittner, Ralf; Gustafsson, Susanna; Spanne, Mårten; Nilsson, Henric; Oudin, Anna	Estimated health benefits of exhaust free transport in the city of Malmö, Southern Sweden.	Environment international	No
932	2008	Manard, M.; Weeks, S.; Kyle, K.	Monitoring/verification using DMS: TATP example	2008 IEEE International Conference on Technologies for Homeland Security, HST'08	No
933	1993	Mandel, I. D.	Occupational risks in dentistry: comforts and concerns.	Journal of the American Dental Association (1939)	No
934	2001	Mannino, D. M.; Moorman, J. E.; Kingsley, B.; Rose, D.; Repace, J.	Health effects related to environmental tobacco smoke exposure in children in the United States: data from the Third National Health and Nutrition Examination Survey.	Archives of pediatrics & adolescent medicine	No
935	2018	Mao, X.; Yuan, F.; Zhou, A.; Jing, W.	Magnéli phases TinO2n−1 as novel ozonation catalysts for effective mineralization of phenol	Chinese Journal of Chemical Engineering	No
936	2018	Mao, Y.; Guo, D.; Yao, W.; Wang, X.; Yang, H.; Xie, Y.F.; Komarneni, S.; Yu, G.; Wang, Y.	Effects of conventional ozonation and electro-peroxone pretreatment of surface water on disinfection by-product formation during subsequent chlorination	Water Research	No
937	2021	Marbin, Jyothi; Balk, Sophie J.; Gribben, Valerie; Groner, Judith	Health Disparities in Tobacco Use and Exposure: A Structural Competency Approach.	Pediatrics	No
938	2007	Marco Tejero, A.; Pérez Trullén, A.; Córdoba García, R.; García Sánchez, N.; Cabañas Bravo, M. J.	[Exposure to environmental tobacco smoke at home increases the need for medical attention for respiratory diseases in childhood].	Anales de pediatria (Barcelona, Spain : 2003)	No
939	2014	Marcon, Alessandro; Pesce, Giancarlo; Girardi, Paolo; Marchetti, Pierpaolo; Blengio, Gianstefano; de Zolt Sappadina, Simona; Falcone, Salvatore; Frapporti, Guglielmo; Predicatori, Francesca; de Marco, Roberto	Association between PM10 concentrations and school absences in proximity of a cement plant in northern Italy.	International journal of hygiene and environmental health	Yes	Yes	Yes
940	1980	Markham, O.D.; Halford, D.K.; Autenrieth, R.E.	Strontium-90 concentrations in pronghorn antelope bones near a nuclear fuel reprocessing plant	Health Physics	No
941	2011	Markovic, D.; Zvezdanovic, J.	Impact of molecular organization on UV-irradiation effects to chlorophyll stability: A base to understand biomedical applications		No
942	2000	Marley, F.; Denman, A.R.; Phillips, P.S.	Examination of the influence of water-heated central heating systems on the levels of radon and radon progeny in the workplace	Radiation Measurements	No
943	1986	Marmorstein, J.	Lung cancer: is the increasing incidence due to radioactive polonium in cigarettes?	Southern medical journal	No
944	1983	Martell, E.A.	α-Radiation dose at bronchial bifurcations of smokers from indoor exposure to radon progeny	Proceedings of the National Academy of Sciences of the United States of America	No
945	2015	Martenies, Sheena E.; Wilkins, Donele; Batterman, Stuart A.	Health impact metrics for air pollution management strategies.	Environment international	No
946	1973	Martinez San Pedro, F.	Pathology of atmospheric pollution [PATOLOGIA DE LA CONTAMINACION ATMOSFERICA]	Gaceta Medica de Bilbao	No
947	1979	Martynova, O.I.; Miklashevskaya, E.P.; Todorov, V.Kh.	Investigation of the Process of Radiolysis of Aqueous Solutions of Pyrogallol in Application to Thermal Power Plants. [ISSLEDOVANIE PROTSESSA RADIOLIZA VODNYKH RASTVOROV PIROGALLOLA PRIMENI℡'NO K TEPLOENERGETICHESKIM USTANOVKAM.]	Izv Vyssh Uchebn Zaved Energ	No
948	2017	Mashayekh-Salehi, A.; Moussavi, G.; Yaghmaeian, K.	Preparation, characterization and catalytic activity of a novel mesoporous nanocrystalline MgO nanoparticle for ozonation of acetaminophen as an emerging water contaminant	Chemical Engineering Journal	No
949	2003	Masjedi, M.R.; Jamaati, H.R.; Dokouhaki, P.; Ahmadzadeh, Z.; Taheri, S.A.; Bigdeli, M.; Izadi, S.; Rostamian, A.; Aagin, K.; Ghavam, S.M.	The effects of air pollution on acute respiratory conditions	Respirology	Yes	No
950	2018	Mata-Pérez, C.; Padilla, M.N.; Sánchez-Calvo, B.; Begara-Morales, J.C.; Valderrama, R.; Chaki, M.; Barroso, J.B.	Biological properties of nitro-fatty acids in plants	Nitric Oxide - Biology and Chemistry	No
951	2018	Matthew, F.T.; Adepoju, A.I.; Ayodele, O.; Olumide, O.; Olatayo, O.; Adebimpe, E.; Bolaji, O.; Funmilola, E.	Development of mobile-interfaced machine learning-based predictive models for improving students' performance in programming courses	International Journal of Advanced Computer Science and Applications	No
952	2021	Matus Correa, Patricia; Díaz Aranda, Manuela; GonzálezRiquelme, Felipe	[Air pollution with nitrogen dioxide and its impact on health].	Revista medica de Chile	Yes	No
953	1999	Matvienko, Gennadii G.	Modern concept of a spaceborne lidar	Proceedings of SPIE - The International Society for Optical Engineering	No
954	2015	Mauro, C.C.; Ferrante, V.L.S.B.; Arbex, M.A.; Ribeiro, M.L.; Magnani, R.	Pre-harvest cane burning and health: the association between school absences and burning sugarcane fields [Queimadas e saúde: relação entre faltas escolares e incidência das queimadas da cana-de-açúcar]	Revista de Saude Publica	No
955	2015	Mauro, Carla Cabrini; Ferrante, Vera Lúcia Silveira Bota; Arbex, Marcos Abdo; Ribeiro, Maria Lúcia; Magnani, Romeu	Pre-harvest cane burning and health: the association between school absences and burning sugarcane fields.	Revista de saude publica	No
956	2003	Mauro, John	Recommendations for radioecological screening levels for terrestrial plants.	Health physics	No
957	2013	Max, Wendy; Sung, Hai-Yen; Shi, Yanling	Attention deficit hyperactivity disorder among children exposed to secondhand smoke: a logistic regression analysis of secondary data.	International journal of nursing studies	No
958	1996	Mayaki, S.; Dasilva, A.O.; Tidjani, A.	Effects of gamma irradiation on cellulose nitrate LR 115 type II	Radiation Measurements	No
959	2022	Mazumdar, R.; Mondal, B.; Saha, S.; Samanta, B.; Mondal, B.	Reaction of a Co(NO)8 complex with superoxide: Formation of a six coordinated [CoII(NO)(O2[rad]–)] species followed by peroxynitrite intermediate	Journal of Inorganic Biochemistry	No
960	1996	McCutcheon, H.; Woodward, A.	Acute respiratory illness in the first year of primary school related to previous attendance at child care.	Australian and New Zealand journal of public health	No
961	2002	McDermid, Stuart; Beyerle, Georg; Haner, David A.; Leblanc, Thierry	Redesign and improved performance of the tropospheric ozone lidar at the Jet Propulsion Laboratory Table Mountain Facility.	Applied optics	No
962	2019	McGhee, M.; Wang, Z.; Bech, A.; Shayler, P.J.; Witt, D.	The effects of cylinder deactivation on the thermal behaviour and fuel economy of a three-cylinder direct injection spark ignition gasoline engine	Proceedings of the Institution of Mechanical Engineers, Part D: Journal of Automobile Engineering	No
963	2000	McGhee, S. M.; Adab, P.; Hedley, A. J.; Lam, T. H.; Ho, L. M.; Fielding, R.; Wong, C. M.	Passive smoking at work: the short-term cost.	Journal of epidemiology and community health	No
964	2006	McGhee, S. M.; Ho, L. M.; Lapsley, H. M.; Chau, J.; Cheung, W. L.; Ho, S. Y.; Pow, M.; Lam, T. H.; Hedley, A. J.	Cost of tobacco-related diseases, including passive smoking, in Hong Kong.	Tobacco control	No
965	2009	McKee, Sherry A.; Higbee, Cheryl; O'Malley, Stephanie; Hassan, Louise; Borland, Ron; Cummings, K. Michael; Hastings, Gerard; Fong, Geoffrey T.; Hyland, Andrew	Longitudinal evaluation of smoke-free Scotland on pub and home drinking behavior: findings from the International Tobacco Control Policy Evaluation Project.	Nicotine & tobacco research : official journal of the Society for Research on Nicotine and Tobacco	No
966	2022	Mehnati, P.; Doostmohammadi, V.; Jomehzadeh, A.	Determination of Rn- 222 concentration and annual effective dose of inhalation in the vicinity of hot springs in Kerman province southeastern Iran	International Journal of Radiation Research	No
967	2014	Mehra, R.; Bala, P.	Estimation ofannual effective dose from indoor radon/thoron concentrations and measurement of radon concentrations in soil	Radiation Protection Dosimetry	No
968	2014	Mehra, Rohit; Bala, Pankaj	Estimation of annual effective dose from indoor radon/thoron concentrations and measurement of radon concentrations in soil.	Radiation protection dosimetry	No
969	2017	Mena, E.; Rey, A.; Rodríguez, E.M.; Beltrán, F.J.	Reaction mechanism and kinetics of DEET visible light assisted photocatalytic ozonation with WO3 catalyst	Applied Catalysis B: Environmental	No
970	2005	Mendell, M. J.; Heath, G. A.	Do indoor pollutants and thermal conditions in schools influence student performance? A critical review of the literature.	Indoor air	No
971	2008	Menéndez, S.; Re, L.; Falcón, L.; Argote, M.B.; Méndez, I.; Fernández, D.; Elías-Calle, B.; Valero, M.	Safety of topical OLEOZON® in the treatment of tinea pedis: Phase IV clinical trial	International Journal of Ozone Therapy	No
972	2020	Meng, F.; Guo, L.; Zou, H.; Zhu, B.; Zhou, F.; Zeng, Y.; Han, J.; Yang, J.; Zhang, S.; Zhong, Q.	Mechanism study on TiO2 inducing [rad]O2- and O[rad]H radicals in O3/H2O2 system for high-efficiency NO oxidation	Journal of Hazardous Materials	No
973	2012	Meng, Ying-Ying; Babey, Susan H.; Wolstein, Joelle	Asthma-related school absenteeism and school concentration of low-income students in California.	Preventing chronic disease	Yes	No
974	2005	Meredith, Lisa S.; Yano, Elizabeth M.; Hickey, Scot C.; Sherman, Scott E.	Primary care provider attitudes are associated with smoking cessation counseling and referral.	Medical care	No
975	1978	Metliaev, G. N.; Boĭtsov, A. N.	[Comparative hygienic characteristics of the working conditions of the operators of mobile asphalt melting machinery and of asphalt concrete mixers].	Gigiena truda i professional'nye zabolevaniia	No
976	1983	Metliaev, G. N.; Marinenko, N. V.; Osipova, G. A.	[Working conditions and health status of carpenters].	Gigiena i sanitariia	No
977	1983	Metliaev, G.N.; Marinenko, N.V.; Osipova, G.A.	Working conditions and health status of carpenters [Usloviia truda i sostoianie zdorov'ia stoliarov.]	Gigiena i sanitariia	No
978	2017	Michael-Kordatou, I.; Andreou, R.; Iacovou, M.; Frontistis, Z.; Hapeshi, E.; Michael, C.; Fatta-Kassinos, D.	On the capacity of ozonation to remove antimicrobial compounds, resistant bacteria and toxicity from urban wastewater effluents	Journal of Hazardous Materials	No
979	2016	Miele, C.H.; Jaganath, D.; Miranda, J.J.; Bernabe-Ortiz, A.; Gilman, R.H.; Johnson, C.M.; Diette, G.B.; Wise, R.A.; Checkley, W.	Urbanization and daily exposure to biomass fuel smoke both contribute to chronic bronchitis risk in a population with low prevalence of daily tobacco smoking	COPD: Journal of Chronic Obstructive Pulmonary Disease	No
980	2007	Migliaretti, Giuseppe; Dalmasso, Paola; Gregori, Dario	Air pollution effects on the respiratory health of the resident adult population in Turin, Italy.	International journal of environmental health research	Yes	No
981	1990	Mikhailova, A.; Zaprianov, Z.; Tsacheva, N.; Petrova, V.; Kotseva, K.; Khalkova, Zh.; Bainova, A.; Nedev, K.	Epidemiological observations of workers at a thermal power plant	Meditsina Truda I Promyshlennaya Ekologiya	No
982	1990	Mikhaĭlova, A.; Zaprianov, Z.; Tsacheva, N.; Petrova, V.; Kotseva, K.; Khalkova, Zh; Baĭnova, A.; Nedev, K.	[Epidemiological examinations of the workers at a thermoelectric power station].	Gigiena truda i professional'nye zabolevaniia	No
983	1978	Mikhaĭluts, A. P.	[Effect of the atmospheric pollution of industrial yards on the workers of the auxiliary shops and outbuildings of chemical enterprises].	Gigiena truda i professional'nye zabolevaniia	No
984	1990	Mikhaĭluts, A. P.; Pershin, A. N.	[Hygienic assessment of labor conditions in chemical industry sites during reconstruction].	Gigiena truda i professional'nye zabolevaniia	No
985	1978	Mikhailuts, A.P.	Influence of Atmospheric Air Pollution at Industrial Plant Open Areas on Workers of Auxiliary Shops and Services of Chemical Enterprises. [VLIYANIE ZAGRYAZNENII ATMOSFERNOGO VOZDUKHA PROMYSHLENNYKH PLOSHCHADOK NA RABOTNIKOV VSPOMOGA℡'NYKH TSEKHOV I SLUZHBKHIMICHESKIKH PREDPRIYATII.]	Gig Tr Prof Zabol	No
986	1990	Mikhailuts, A.P.; Pershin, A.N.	Hygienic assessment of the labour conditions in chemical industry enterprizes under reconstruction	Meditsina Truda I Promyshlennaya Ekologiya	No
987	1977	Milham Jr., S.	Studies of morbidity near a copper smelter	Environmental Health Perspectives	Yes	No
988	1977	Milham, S. Jr	Studies of morbidity near a copper smelter.	Environmental health perspectives	Yes	No
989	2007	Miller, J.D.	Indoor air quality and occupant health in the residential built environment: Future directions	IAQVEC 2007 Proceedings - 6th International Conference on Indoor Air Quality, Ventilation and Energy Conservation in Buildings: Sustainable Built Environment	No
990	1998	Milligan, P. J.; Brabin, B. J.; Kelly, Y. J.; Pearson, M. G.; Mahoney, G.; Dunne, E.; Heaf, D.; Reid, J.	Association of spatial distribution of childhood respiratory morbidity with environmental dust pollution.	Journal of toxicology and environmental health. Part A	Yes	Yes	No	Different exposures
991	1998	Mills, D. K.; Hartman, P. S.	Lethal consequences of simulated solar radiation on the nematode Caenorhabditis elegans in the presence and absence of photosensitizers.	Photochemistry and photobiology	No
992	2000	Milton, D.K.	Risk of sick leave associated with outdoor air supply rate, humidification, and occupant complaints	Indoor Air	Yes	No
993	2014	Mimura, Tatsuya; Ichinose, Takamichi; Yamagami, Satoru; Fujishima, Hiroshi; Kamei, Yuko; Goto, Mari; Takada, Sachiko; Matsubara, Masao	Airborne particulate matter (PM2.5) and the prevalence of allergic conjunctivitis in Japan.	The Science of the total environment	Yes	No
994	2004	Mindell, J.; Joffe, M.	Predicted health impacts of urban air quality management	Journal of Epidemiology and Community Health	No
995	2007	Minov, Jordan; Karadzinska-Bislimovska, Jovanka; Vasilevska, Kristin; Risteska-Kuc, Snzana; Stoleski, Saso	Occupational asthma in subjects occupationally exposed to herbal and fruit tea dust.	Arhiv za higijenu rada i toksikologiju	No
996	2018	Mirzaeifar, S.; Daee, P.; Singh, V.	A conceptual framework for personalization of indoor comfort parameters based on office workers’ preferences	IFIP Advances in Information and Communication Technology	No
997	1991	Mitchell, E. A.; Scragg, R.; Stewart, A. W.; Becroft, D. M.; Taylor, B. J.; Ford, R. P.; Hassall, I. B.; Barry, D. M.; Allen, E. M.; Roberts, A. P.	Results from the first year of the New Zealand cot death study.	The New Zealand medical journal	No
998	1997	Mitchell, E. A.; Tuohy, P. G.; Brunt, J. M.; Thompson, J. M.; Clements, M. S.; Stewart, A. W.; Ford, R. P.; Taylor, B. J.	Risk factors for sudden infant death syndrome following the prevention campaign in New Zealand: a prospective study.	Pediatrics	No
999	2007	Mitis, F.; Iavarone, I.; Martuzzi, M.	Health impact of ozone in 13 Italian cities [Impatto sanitario dell'ozono in 13 città italiane.]	Epidemiologia e prevenzione	Yes	Yes	No	Reviews, guidelines, or predictive studies
1000	2007	Mitis, Francesco; Iavarone, Ivano; Martuzzi, Marco	[Health impact of ozone in 13 Italian cities].	Epidemiologia e prevenzione	Yes	Yes	No	Repetition of articles or data
1001	1999	Mitome, M.	Contrast transfer function under convergent beam illumination measured by field emission gun	Journal of Electron Microscopy	No
1002	2000	Miura, Y.; Anzai, K.; Ueda, J.; Ozawa, T.	Novel approach to in vivo screening for radioprotective activity in whole mice: in vivo electron spin resonance study probing the redox reaction of nitroxyl.	Journal of radiation research	No
1003	2018	Modsching, N.; Paradis, C.; Brochard, P.; Jornod, N.; Gurel, K.; Krankel, C.; Schilt, S.; Wittwer, V.J.; Sudmeyer, T.	Frequency Comb Stabilization of a 50-fs Thin-Disk Laser Oscillator Operating in a Strongly SPM-broadened Regime	2018 Conference on Lasers and Electro-Optics, CLEO 2018 - Proceedings	No
1004	2018	Modsching, Norbert; Paradis, Clément; Brochard, Pierre; Jornod, Nayara; Gürel, Kutan; Kränkel, Christian; Schilt, Stéphane; Wittwer, Valentin J.; Südmeyer, Thomas	Carrier-envelope offset frequency stabilization of a thin-disk laser oscillator operating in the strongly self-phase modulation broadened regime.	Optics express	No
1005	2007	Moen, Kiari H.; Bakke, Hjørdis K.; Bakke, Øyvind; Fors, Egil A.	Preschool children's sickness absenteeism from Norwegian regular and outdoor day care centres: a comparative study.	Scandinavian journal of public health	Yes	No
1006	2006	Moglia, Dena; Smith, Alisa; MacIntosh, David L.; Somers, Jennifer L.	Prevalence and implementation of IAQ programs in U.S. schools.	Environmental health perspectives	No
1007	2011	Mohai, Paul; Kweon, Byoung-Suk; Lee, Sangyun; Ard, Kerry	Air pollution around schools is linked to poorer student health and academic performance.	Health affairs (Project Hope)	Yes	Yes	No	Lack of association values in the reports
1008	2011	Moldovan, D.; Fechete, R.; Demco, D. E.; Culea, E.; Blümich, B.; Herrmann, V.; Heinz, M.	The heterogeneity of segmental dynamics of filled EPDM by (1)H transverse relaxation NMR.	Journal of magnetic resonance (San Diego, Calif. : 1997)	No
1009	1996	Moll Van Charante, A. W.; Mulder, P. G.	Effects of smog on absenteeism in forestry workers.	Archives of environmental health	No
1010	2014	Moreira, R.; Chenlo, F.; Torres, M.D.; Rama, B.	Fine particle size chestnut flour doughs rheology: Influence of additives	Journal of Food Engineering	No
1011	2011	Morita, N.; Fuh, G.-F.	Parametric analysis of wellbore strengthening methods from basic rockmechanics	Proceedings - SPE Annual Technical Conference and Exhibition	No
1012	2017	Moscatelli, F.; Passeri, D.; Morozzi, A.; Betta, G.-F.D.; Mattiazzo, S.; Bomben, M.; Bilei, G.M.	Surface damage characterization of FBK devices for High Luminosity LHC (HL-LHC) operations	Journal of Instrumentation	No
1013	2016	Moscatelli, F.; Passeri, D.; Morozzi, A.; Mendicino, R.; Dalla Betta, G.-F.; Bilei, G.M.	Combined Bulk and Surface Radiation Damage Effects at Very High Fluences in Silicon Detectors: Measurements and TCAD Simulations	IEEE Transactions on Nuclear Science	No
1014	1982	Mosendz, S. A.	[Action, on animals, of dusts from mixed feeds used in commercial animal husbandry].	Gigiena i sanitariia	No
1015	2018	Moura, B.B.; Hoshika, Y.; Silveira, N.M.; Marcos, F.C.C.; Machado, E.C.; Paoletti, E.; Ribeiro, R.V.	Physiological and biochemical responses of two sugarcane genotypes growing under free-air ozone exposure	Environmental and Experimental Botany	No
1016	2017	Mousavi, S.M.S.; Dehghanzadeh, R.; Ebrahimi, S.M.	Comparative analysis of ozonation (O3) and activated carbon catalyzed ozonation (ACCO) for destroying chlorophyll a and reducing dissolved organic carbon from a eutrophic water reservoir	Chemical Engineering Journal	No
1017	2021	Mu, J.; Li, S.; Wang, J.; Li, X.; Chen, W.; Tong, X.; Tang, Y.; Li, L.	Efficient catalytic ozonation of bisphenol A by three-dimensional mesoporous CeOx-loaded SBA-16	Chemosphere	No
1018	1969	Mudrinić, P.	[Study of working conditions and morbidity of workers in hemp factories].	Arhiv za higijenu rada i toksikologiju	No
1019	1969	Mudrinić, P.	Study of working conditions and morbidity of workers in hemp factories [Prilog izucavanju radnih uslova i morbiditeta radnika u kudeljarama.]	Arhiv za Higijenu Rada i Toksikologiju	No
1020	1976	Muir, V. M.; Leonard, M.; Haddaway, E.	Morbidity following dental extraction. A comparative survey of local analgesia and general anaesthesia.	Anaesthesia	No
1021	1990	Mullahy, J.; Portney, P. R.	Air pollution, cigarette smoking, and the production of respiratory health.	Journal of health economics	Yes	No
1022	2018	Mumovic, D.; Chatzidiakou, L.; Ahmed, R.	Designing schools for health, comfort and cognitive performance: What do we know?		No
1023	2019	Musheghyan, M.; Lucking, F.; Cheng, Z.; Frei, H.; Assion, A.	Towards a sub-9 fs, 3 mJ, CEP-stable multipass Ti:Sapphire amplifier	2019 Conference on Lasers and Electro-Optics Europe and European Quantum Electronics Conference, CLEO/Europe-EQEC 2019	No
1024	1997	Musolino, S. V.; Greenhouse, N. A.; Hull, A. P.	An estimate by two methods of thyroid absorbed doses due to BRAVO fallout in several Northern Marshall Islands.	Health physics	No
1025	2015	Muthers, S.; Arfeuille, F.; Raible, C.C.; Rozanov, E.	The impacts of volcanic aerosol on stratospheric ozone and the Northern Hemisphere polar vortex: Separating radiative-dynamical changes from direct effects due to enhanced aerosol heterogeneous chemistry	Atmospheric Chemistry and Physics	No
1026	2017	Muthuraman, G.; Thirumavalavan, M.; Il Shik, M.	In situ electrochemically generated peroxymonophosphoric acid as an oxidant for the effective removal of gaseous acetaldehyde	Chemical Engineering Journal	No
1027	2002	Myatt, T.A.; Staudenmayer, J.; Adams, K.; Walters, M.; Rudnick, S.N.; Milton, D.K.	A study of indoor carbon dioxide levels and sick leave among office workers	Environmental Health: A Global Access Science Source	No
1028	2018	Naiho, A. O.; Anachuna, K. K.; Omeru, O.; Nwogueze, B. C.; Ejime, C.; Odigie, M. O.	Impacts of Crude Oil on Reproductive Indices of Residents of Oil Producing Area; a Case Study of Olomoro		No
1029	2019	Najafian, H.; Manteghi, F.; Beshkar, F.; Salavati-Niasari, M.	Fabrication of nanocomposite photocatalyst CuBi2O4/Bi3ClO4 for removal of acid brown 14 as water pollutant under visible light irradiation	Journal of Hazardous Materials	No
1030	2008	Nakamura, K.; Miyazu, J.; Sasaki, Y.; Imai, T.; Sasaura, M.; Fujiura, K.	Space-charge-controlled electro-optic effect: Optical beam deflection by electro-optic effect and space-charge-controlled electrical conduction	Journal of Applied Physics	No
1031	1982	Nakane, H.; Sasano, Y.; Sugimoto, N.; Matsui, I.; Simizu, H.; Takeuchi, N.	Obtaining high-quality image data with the LAMP lidar.	NASA Conference Publication	No
1032	2019	Nakashima, M.A.; Silva, C.B.P.; Gonzaga, N.A.; Simplicio, J.A.; Omoto, A.C.M.; Tirapelli, L.F.; Tanus-Santos, J.E.; Tirapelli, C.R.	Chronic ethanol consumption increases reactive oxygen species generation and the synthesis of pro-inflammatory proteins in the heart through TNFR1-dependent mechanisms	Cytokine	No
1033	2019	Nakhate, P.H.; Gadipelly, C.R.; Joshi, N.T.; Marathe, K.V.	Engineering aspects of catalytic ozonation for purification of real textile industry wastewater at the pilot scale	Journal of Industrial and Engineering Chemistry	No
1034	2020	Nandy, P.; Das, S.	In situ reactivity of electrochemically generated nitro radical anion on Ornidazole and its monomeric Cu(II) complex with nucleic acid bases and calf thymus DNA	Inorganica Chimica Acta	No
1035	2019	Nascimento, R.F.; Nascimento, M.L.; Nascimento, J.A.M.; Santos, H.N.L.; Araújo, A.P.; Oliveira, S.C.B.	Redox reactions of ortho-tyrosine and 3-nitro-tyrosine: A comparative study with para-tyrosine	Journal of Electroanalytical Chemistry	No
1036	2000	Nashimoto, K.; Nakamura, S.; Moriyama, H.; Haga, K.; Watanabe, M.; Morikawa, T.; Osakabe, E.; Takeda, T.	Integrated (Pb,La)(Zr,Ti)O3 heterostructure waveguide devices fabricated by solid-phase epitaxy	Materials Research Society Symposium - Proceedings	No
1037	1998	Nashimoto, K.; Nakamura, S.; Moriyama, H.; Watanabe, M.; Osakabe, E.	Electro-optic beam deflector using epitaxial Pb(Zr,Ti)O3 waveguides on Nb-doped SrTiO3	Applied Physics Letters	No
1038	1999	Nashimoto, Keiichi; Nakamura, Shigetoshi; Moriyama, Hiroaki; Watanabe, Masao; Osakabe, Eisuke; Morikawa, Takashi	Low-voltage drive electro-optic Pb(Zr,Ti)O3 waveguide devices fabricated by solid-phase epitaxy	Proceedings of SPIE - The International Society for Optical Engineering	No
1039	2005	Naumova, O.V.; Frantzusov, A.A.; Nikolaev, D.V.; Popov, V.P.	Charge accumulation in oxides of SOI wafers fabricated by hydrogen slicing	Proceedings - Electrochemical Society	No
1040	1998	Navidi, W.	Bidirectional case-crossover designs for exposures with time trends.	Biometrics	No
1041	1999	Navidi, W.; Thomas, D.; Langholz, B.; Stram, D.	Statistical methods for epidemiologic studies of the health effects of air pollution.	Research report (Health Effects Institute)	No
1042	2005	Navon, Livia; Fiore, Beth; Anderson, Henry	Asthma and tobacco: double trouble for Wisconsin adolescents.	WMJ : official publication of the State Medical Society of Wisconsin	No
1043	2009	Neidell, M.	Information, avoidance behavior, and health: The effect of ozone on asthma hospitalizations	Journal of Human Resources	No
1044	2010	Neidell, Matthew	Air quality warnings and outdoor activities: evidence from Southern California using a regression discontinuity design.	Journal of epidemiology and community health	No
1045	1965	Nelson, I.C.; Foster, R.F.	Ringold farms—a hanford environmental study	Health Physics	No
1046	1985	Nemchinov, N. N.; Syrovadko, O. N.; Aleksandrov, D. D.; Drobyshevskaia, G. L.	[Hygienic characteristics of working conditions in the manufacture of synthetic vitamins].	Gigiena truda i professional'nye zabolevaniia	No
1047	2022	Ngui, K.C.; Hussein, N.; Hashim, S.; Noor, Z.Z.; Haasan, C.H.C.; Zaidi, N.S.	Indoor Radon Concentration for Buildings of Different Ages in Universiti Teknologi Malaysia	Lecture Notes in Civil Engineering	No
1048	2018	Nie, C.; Liu, L.; He, R.	Pt/TiO2-ZnO in a circuit Photo-electro-catalytically removed HCHO for outstanding indoor air purification	Separation and Purification Technology	No
1049	2018	Nie, M.; Yan, C.; Xiong, X.; Wen, X.; Yang, X.; lv, Z.; Dong, W.	Degradation of chloramphenicol using a combination system of simulated solar light, Fe2+ and persulfate	Chemical Engineering Journal	No
1050	2019	Nie, M.; Zhang, W.; Yan, C.; Xu, W.; Wu, L.; Ye, Y.; Hu, Y.; Dong, W.	Enhanced removal of organic contaminants in water by the combination of peroxymonosulfate and carbonate	Science of the Total Environment	No
1051	2006	Niemelä, Raimo; Seppänen, Olli; Korhonen, Pirjo; Reijula, Kari	Prevalence of building-related symptoms as an indicator of health and productivity.	American journal of industrial medicine	No
1052	1983	Nieminen, E.H.; Saarinen, L.H.; Laakso, J.T.	Simultaneous determination of aromatic isocyanates and some carcinogenic amines in the work atmosphere by reversed-phase high-performance liquid chromatography	Journal of Liquid Chromatography	No
1053	2018	Nikokavoura, A.; Trapalis, C.	Graphene and g-C 3 N 4 based photocatalysts for NO x removal: A review	Applied Surface Science	No
1054	2014	Nikolaou, K.; Basbas, S.	Urban traffic and air quality evolution under economic recession conditions	Global Nest Journal	No
1055	1981	Nishimura, K.; Suzuki, N.	Radiation treatment of exhaust gases, (XIII): NH3 consumption in moist NO-SO2-O2-N2 mixtures containing NH3	Journal of Nuclear Science and Technology	No
1056	2005	Nishioka, Y.; Levy, J.I.; Norris, G.A.; Bennett, D.H.; Spengler, J.D.	A risk-based approach to health impact assessment for input-output analysis. Part 2: Case study of insulation	International Journal of Life Cycle Assessment	No
1057	2020	Niu, X.; Li, J.; Wang, Q.; Ho, S.S.H.; Sun, J.; Li, L.; Cao, J.; Ho, K.F.	Characteristics of fresh and aged volatile organic compounds from open burning of crop residues	Science of the Total Environment	No
1058	2017	Niu, Yue; Chen, Renjie; Kan, Haidong	Air Pollution, Disease Burden, and Health Economic Loss in China.	Advances in experimental medicine and biology	Yes	No
1059	2019	Niu, Z.; Yue, T.; Hu, W.; Sun, W.; Hu, Y.; Xu, Z.	Covalent bonding of MnO2 onto graphene aerogel forwards: Efficiently catalytic degradation of organic wastewater	Applied Surface Science	No
1060	2011	Noonan, Curtis W.; Ward, Tony J.; Navidi, William; Sheppard, Lianne; Bergauff, Megan; Palmer, Chris	Assessing the impact of a wood stove replacement program on air quality and children's health.	Research report (Health Effects Institute)	No
1061	2019	Norlén, F.; Gustavsson, P.; Wiebert, P.; Rylander, L.; Albin, M.; Westgren, M.; Plato, N.; Selander, J.	Occupational exposure to inorganic particles during pregnancy and birth outcomes: A nationwide cohort study in Sweden	BMJ Open	No
1062	2015	Northrup, Thomas F.; Green, Charles; Evans, Patricia W.; Stotts, Angela L.	Characteristics associated with intervention and follow-up attendance in a secondhand smoke exposure study for families of NICU infants.	The journal of maternal-fetal & neonatal medicine : the official journal of the European Association of Perinatal Medicine, the Federation of Asia and Oceania Perinatal Societies, the International Society of Perinatal Obstetricians	No
1063	2011	Obando, Ignacio; Sánchez-Tatay, David; Molinos-Quintana, Agueda; Delgado-Pecellin, Isabel; Porras, Ana; Morillo-Gutiérrez, Beatriz; Fenoll, Asunción; Lirola, María José	[Epidemiology of nasopharyngeal carriage of Streptococcus pneumoniae in children < 6 years old in Seville].	Enfermedades infecciosas y microbiologia clinica	No
1064	2012	Ocak, Y.; Kiliçvuran, A.; Eren, A.B.; Sofuoglu, A.; Sofuoglu, S.C.	Exposure to particulate matter in a mosque	Atmospheric Environment	Yes	No
1065	2009	Ochmann, U.; Nowak, D.	Inhalation-induced chemical pulmonary damage [Inhalationsbedingte chemische Lungenschädigung]	Pneumologe	No
1066	2019	Ogletree, M.R.; Thomas, G.W.	Air quality community action network	WIT Transactions on Ecology and the Environment	No
1067	1999	Ogundipe, O.; Pearson, M. W.; Slater, N. G.; Adepegba, T.; Westerdale, N.	Sickle cell disease and nitrous oxide-induced neuropathy.	Clinical and laboratory haematology	No
1068	2018	Ogunseye, Olusola Olabisi; Ana, Godson R. E. E.; Uhiara, Daniel C.; Shendell, Derek G.	Carboxyhaemoglobin Levels among Traders Exposed to Vehicular Emissions in Three Motor Parks in Ibadan, Nigeria.	Journal of environmental and public health	No
1069	2007	Oldfield, Karen; Siebers, Rob; Crane, Julian	Endotoxin and indoor allergen levels in kindergartens and daycare centres in Wellington, New Zealand.	The New Zealand medical journal	No
1070	2009	Oliver, L. Christine	Protecting our children's health: The ultimate government 'stimulus package'.	Journal of public health policy	No
1071	2009	Oliver, L.C.	Commentary: Protecting our children's health: The ultimate government stimulus package	Journal of Public Health Policy	No
1072	2016	Olujimi, O. O.; Ana, G. R. E. E.; Ogunseye, O. O.; Fabunmi, V. T.	Air quality index from charcoal production sites, carboxyheamoglobin and lung function among occupationally exposed charcoal workers in South Western Nigeria.	SpringerPlus	No
1073	2012	Oluwole, O.; Otaniyi, O.O.; Ana, G.A.; Olopade, C.O.	Indoor air pollution from biomass fuels: A major health hazard in developing countries	Journal of Public Health (Germany)	No
1074	1994	Omenaas, E.; Bakke, P.; Elsayed, S.; Hanoa, R.; Gulsvik, A.	Total and specific serum IgE levels in adults: relationship to sex, age and environmental factors.	Clinical and experimental allergy : journal of the British Society for Allergy and Clinical Immunology	No
1075	2020	Oreskovic, N.M.; Kinane, T.B.; Aryee, E.; Kuhlthau, K.A.; Perrin, J.M.	The Unexpected Risks of COVID-19 on Asthma Control in Children	Journal of Allergy and Clinical Immunology: In Practice	No
1076	2022	Orge, C.A.; Fernando R. Pereira, M.; Faria, J.L.	Bezafibrate removal by coupling ozonation and photocatalysis: Effect of experimental conditions	Environmental Nanotechnology, Monitoring and Management	No
1077	2002	Osinubi, Omowunmi Y. O.; Slade, John	Tobacco in the workplace.	Occupational medicine (Philadelphia, Pa.)	No
1078	1983	Ostro, B.	Urban Air Pollution and Morbidity: A Retrospective Approach	Urban Studies	Yes	Yes	No	Different exposures
1079	1989	Ostro, B. D.; Rothschild, S.	Air pollution and acute respiratory morbidity: an observational study of multiple pollutants.	Environmental research	Yes	Yes	Yes
1080	1987	Ostro, B.D.	Air pollution and morbidity revisited: A specification test	Journal of Environmental Economics and Management	Yes	Yes	Yes
1081	1983	Ostro, B.D.	The effects of air pollution on work loss and morbidity	Journal of Environmental Economics and Management	Yes	Yes	No	Different exposures
1082	2006	Ostro, Bart D.; Tran, Hien; Levy, Jonathan I.	The health benefits of reduced tropospheric ozone in California.	Journal of the Air & Waste Management Association (1995)	No
1083	1989	Ostro, Bart; Lipsett, Michael; Wiener, Matthew; Selner, John C.	Panel study of the effect of acid aerosols on asthmatics	Proceedings - A&WMA Annual Meeting	No
1084	1996	Ott, Wayne; Switzer, Paul; Robinson, John	Particle Concentrations Inside a Tavern Before and After Prohibition of Smoking: Evaluating the Performance of an Indoor Air Quality Model.	Journal of the Air & Waste Management Association (1995)	No
1085	1993	Ottney, T.C.	Particle management for HVAC systems	ASHRAE Journal	No
1086	2004	Ou, Jingsong; Fontana, Jason T.; Ou, Zhijun; Jones, Deron W.; Ackerman, Allan W.; Oldham, Keith T.; Yu, Jun; Sessa, William C.; Pritchard, Kirkwood A. Jr	Heat shock protein 90 and tyrosine kinase regulate eNOS NO* generation but not NO* bioactivity.	American journal of physiology. Heart and circulatory physiology	No
1087	2003	Ou, Jingsong; Ou, Zhijun; Ackerman, Allan W.; Oldham, Keith T.; Pritchard, Kirkwood A. Jr	Inhibition of heat shock protein 90 (hsp90) in proliferating endothelial cells uncouples endothelial nitric oxide synthase activity.	Free radical biology & medicine	No
1088	2000	Pachocki, K. A.; Gorzkowski, B.; Rózycki, Z.; Wilejczyk, E.; Smoter, J.	[Radon 222Rn in residential buildings of Swieradów Zdrój and Czerniawa Zdrój].	Roczniki Panstwowego Zakladu Higieny	No
1089	2000	Pachocki, K.A.; Gorzkowski, B.; Rózycki, Z.; Wilejczyk, E.; Smoter, J.	Radon 222Rn in residential buildings of Swieradów Zdrój and Czerniawa Zdrój [Radon 222Rn w budynkach mieszkalnych Swieradowa Zdroju i Czerniawy Zdroju.]	Roczniki Panstwowego Zakladu Higieny	No
1090	1999	Padilla, J.; Ramírez, F.D.M.	ESR study of lithium nitrate irradiated with gamma-rays with total doses from 10 to 100 Mrad	Journal of Radioanalytical and Nuclear Chemistry	No
1091	2003	Pałgan, K.; Dziedziczko, A.	Risk factors and pathogenesis of occupational asthma [Czynniki ryzyka i patogeneza zawodowej astmy oskrzelowej]	Polski Merkuriusz Lekarski	No
1092	2008	Palmer, K.	Work in brief	Occupational and Environmental Medicine	No
1093	2015	Palshina, A. M.; Bannaev, I. F.; Palshin, G. A.; Shamaeva, S. Kh; Yadrikhinskaya, V. N.; Komissarov, A. N.; Krivoshapkina, A. G.	THE INFLUENCE OF URINARY TRACT INFECTIONS ON TREATMENT OF FRACTURE OF PROXIMAL FEMUR IN PATIENTS WITH SYSTEMIV OSTEOPOROSIS.	Wiadomosci lekarskie (Warsaw, Poland : 1960)	No
1094	1991	Pan, R.-P.; Chen, S.-M.; Pan, C.-L.	Self-bending and asymmetric spatial self-phase modulation effects in nematic liquid-crystal films	Journal of the Optical Society of America B: Optical Physics	No
1095	2019	Pan, S.; Roy, A.; Choi, Y.; Eslami, E.; Thomas, S.; Jiang, X.; Gao, H.O.	Potential impacts of electric vehicles on air quality and health endpoints in the Greater Houston Area in 2040	Atmospheric Environment	No
1096	2019	Pan, Y.; Zhang, Y.; Zhou, M.; Cai, J.; Tian, Y.	Enhanced removal of emerging contaminants using persulfate activated by UV and pre-magnetized Fe0	Chemical Engineering Journal	No
1097	1989	Pannier, R.; Bretschneider, K.; Gutewort, T.; Tiefenbach, G.	[A monitoring program and intervention regimen based on biological exposure tests for ensuring individual health protection of workers exposed to lead].	Zeitschrift fur die gesamte Hygiene und ihre Grenzgebiete	No
1098	1989	Pannier, R.; Bretschneider, K.; Gutewort, T.; Tiefenbach, G.	A control programme and intervention regimen based on biological exposure tests for ensuring individual health protection of workers exposed to lead [EIN UBERWACHUNGSPROGRAMM UND INTERVENTIONSREGIME AUF DER GRUNDLAGE BIOLOGISCHER EXPOSITIONSTESTS ZUR GEWAHRLEISTUNG DES INDIVIDUELLEN GESUNDHEITSSCHUTZES BEI BLEIEXPONIERTEN WERKTATIGEN]	Zeitschrift fur die Gesamte Hygiene und Ihre Grenzgebiete	No
1099	2011	Papadimitriou, E.; Karagiannis, D.; Riza, E.; Linos, A.	Air pollution as a cause of asthma in children - A review	Archives of Hellenic Medicine	No
1100	1998	Papazian Meybeck, M.; Della Massa, J.-P.	Toulouse urban area nitrogen dioxide distribution study by passive samplers method. Summer 1996 - Winter 1996/1997 Evolution over 5 years: 1991/92 - 1996/97 [Étude de la distribution du dioxyde d'azote sur l'agglomération toulousaine par la méthode des échantillonneurs passifs. Été 1996 - Hiver 1996/1997 Évolution sur 5 ans: 1991/92 - 1996/97]	Pollution Atmospherique	No
1101	2002	Park, Hyesook; Lee, Boeun; Ha, Eun-Hee; Lee, Jong-Tae; Kim, Ho; Hong, Yun-Chul	Association of air pollution with school absenteeism due to illness.	Archives of pediatrics & adolescent medicine	Yes	Yes	Yes
1102	2003	Park, Myung S.; Cancio, Leopoldo C.; Batchinsky, Andriy I.; McCarthy, Michael J.; Jordan, Bryan S.; Brinkley, William W.; Dubick, Michael A.; Goodwin, Cleon W.	Assessment of severity of ovine smoke inhalation injury by analysis of computed tomographic scans.	The Journal of trauma	No
1103	2019	Park, S.; Park, J.Y.; Choe, W.	Origin of hydroxyl radicals in a weakly ionized plasma-facing liquid	Chemical Engineering Journal	No
1104	2021	Parra-Donoso, Marco; Valdebenito-Rolack, Emky; Cid-Maldonado, Nicole; Dominguez-Yévenes, Mariana; Sanhueza-Gomez, Felipe; Salvo, Christopher; Lopez-Jenssen, Marta; Bournas, Paula; Bello-Toledo, Helia	[Microbiological air quality in a Community Family Health Center of Talcahuano, Biobío Region, Chile].	Revista chilena de infectologia : organo oficial de la Sociedad Chilena de Infectologia	No
1105	2004	Parrott, S.; Godfrey, C.	ABC of smoking cessation: Economics of smoking cessation	British Medical Journal	No
1106	2004	Parrott, Steve; Godfrey, Christine	Economics of smoking cessation.	BMJ (Clinical research ed.)	No
1107	1984	Parwate, D.V.; Garg, A.N.	Effect of outer cations and water of crystallization on the radiolytic decomposition of nitrates	Journal of Radioanalytical and Nuclear Chemistry Letters	No
1108	2013	Pascal, M.; Corso, M.; Chanel, O.; Declercq, C.; Badaloni, C.; Cesaroni, G.; Henschel, S.; Meister, K.; Haluza, D.; Martin-Olmedo, P.; Medina, S.	Assessing the public health impacts of urban air pollution in 25 European cities: results of the Aphekom project.	The Science of the total environment	Yes	No
1109	2015	Pastor Pérez, P.	Indoor air quality: From scientific studies to everyday management	Gefahrstoffe Reinhaltung der Luft	No
1110	2020	Pastor, A.; Rodriguez-Rivas, F.; de Miguel, G.; Cruz-Yusta, M.; Martin, F.; Pavlovic, I.; Sánchez, L.	Effects of Fe3+ substitution on Zn-Al layered double hydroxides for enhanced NO photochemical abatement	Chemical Engineering Journal	No
1111	2019	Patel, Dimpalben; Jian, Le; Xiao, Jianguo; Jansz, Janis; Yun, Grace; Robertson, Andrew	Joint effect of heatwaves and air quality on emergency department attendances for vulnerable population in Perth, Western Australia, 2006 to 2015.	Environmental research	Yes	No
1112	2010	Patil, R.S.; Sethi, V.; Athalye, V.N.	Dispersion modelling for health benefit assessment of particulate reduction strategies for an urban region	HARMO 2010 - Proceedings of the 13th International Conference on Harmonisation within Atmospheric Dispersion Modelling for Regulatory Purposes	No
1113	2004	Patovirta, R. L.; Husman, T.; Haverinen, U.; Vahteristo, M.; Uitti, J. A.; Tukiainen, H.; Nevalainen, A.	The remediation of mold damaged school--a three-year follow-up study on teachers' health.	Central European journal of public health	No
1114	2019	Patrick, C.L.; Westberg, J.; Wysocki, G.	Cavity Attenuated Phase Shift Faraday Rotation Spectroscopy	Analytical Chemistry	No
1115	2021	Paudel, L.; Regmi, S.; Dahal, P.; Ghimire, M.; Nepal, S.; Manandhar, N.	Work-related Respiratory Symptoms and Associated Factors among Cement Factory Workers in Rupandehi District, Nepal.	Kathmandu University medical journal (KUMJ)	No
1116	2010	Payne, G.S.; Chung, Y.-L.; Leach, M.O.	Metabolomic magnetic resonance spectroscopy of human tissues: Comparison of in vivo and high-resolution magic angle spinning ex vivo techniques		No
1117	1996	Pearce, D.; Crowards, T.	Particulate matter and human health in the United Kingdom	Energy Policy	Yes	No
1118	1971	Pearlman, M. E.; Finklea, J. F.; Shy, C. M.; Van Bruggen, J.; Newill, V. A.	Chronic oxidant exposure and epidemic influenza.	Environmental research	No
1119	2012	Pegas, P.N.; Nunes, T.; Alves, C.A.; Silva, J.R.; Vieira, S.L.A.; Caseiro, A.; Pio, C.A.	Indoor and outdoor characterisation of organic and inorganic compounds in city centre and suburban elementary schools of Aveiro, Portugal	Atmospheric Environment	No
1120	2020	Pelalak, R.; Alizadeh, R.; Ghareshabani, E.	Enhanced heterogeneous catalytic ozonation of pharmaceutical pollutants using a novel nanostructure of iron-based mineral prepared via plasma technology: A comparative study	Journal of Hazardous Materials	No
1121	2020	Pelalak, R.; Alizadeh, R.; Ghareshabani, E.; Heidari, Z.	Degradation of sulfonamide antibiotics using ozone-based advanced oxidation process: Experimental, modeling, transformation mechanism and DFT study	Science of the Total Environment	No
1122	2004	Pelizzo, M.G.; Ceccherini, P.; Garoli, D.; Masut, P.; Nicolosi, P.	Absolute spectral response measurements of different photodiodes useful for applications in the UV spectral region	Proceedings of SPIE - The International Society for Optical Engineering	No
1123	2018	Peng, J.; Lai, L.; Jiang, X.; Jiang, W.; Lai, B.	Catalytic ozonation of succinic acid in aqueous solution using the catalyst of Ni/Al2O3 prepared by electroless plating-calcination method	Separation and Purification Technology	No
1124	2017	Peng, Z.; Deng, W.; Tenorio, R.	Investigation of indoor air quality and the identification of influential factors at primary schools in the north of China	Sustainability (Switzerland)	No
1125	2012	Perez, L.; Lurmann, F.; Wilson, J.; Pastor, M.; Brandt, S.J.; Künzli, N.; McConnell, R.	Near-roadway pollution and childhood asthma: Implications for developing "win-win" compact urban development and clean vehicle strategies	Environmental Health Perspectives	No
1126	2020	Pérez-Lucas, G.; Aliste, M.; Vela, N.; Garrido, I.; Fenoll, J.; Navarro, S.	Decline of fluroxypyr and triclopyr residues from pure, drinking and leaching water by photo-assisted peroxonation	Process Safety and Environmental Protection	No
1127	2020	Permin, D.A.; Novikova, A.V.; Koshkin, V.A.; Balabanov, S.S.; Snetkov, I.L.; Palashov, O.V.; Smetanina, K.E.	Fabrication and magneto-optical properties of Yb2O3 based ceramics	Magnetochemistry	No
1128	1995	Perry, J.L.; Graf, J.C.	Spacecraft cabin air quality control and its application to tight buildings	Life Sciences and Space Medicine Conference	No
1129	2008	Pervin, T.; Gerdtham, U.-G.; Lyttkens, C.H.	Societal costs of air pollution-related health hazards: A review of methods and results	Cost Effectiveness and Resource Allocation	No
1130	2005	Petin, V.G.; Kim, J.K.	Liquid holding recovery kinetics in wild-type and radiosensitive mutants of the yeast Saccharomyces exposed to low- and high-LET radiations	Mutation Research - Fundamental and Molecular Mechanisms of Mutagenesis	No
1131	2016	Petkov, B.H.; Vitale, V.; Mazzola, M.; Lupi, A.; Lanconelli, C.; Viola, A.; Busetto, M.	Variability features associated with ozone column and surface UV irradiance observed over Svalbard from 2008 to 2014	Rendiconti Lincei	No
1132	2006	Petkov, Boyan; Vitale, Vito; Tomasi, Claudio; Bonafé, Ubaldo; Scaglione, Salvatore; Flori, Daniele; Santaguida, Riccardo; Gausa, Michael; Hansen, Georg; Colombo, Tiziano	Narrowband filter radiometer for ground-based measurements of global ultraviolet solar irradiance and total ozone.	Applied optics	No
1133	2014	Petkov, Boyan; Vitale, Vito; Tomasi, Claudio; Mazzola, Mauro; Lanconelli, Christian; Lupi, Angelo; Busetto, Maurizio	Variations in total ozone column and biologically effective solar UV exposure doses in Bologna, Italy during the period 2005-2010.	International journal of biometeorology	No
1134	2005	Petronella, Sharon A.; Thomas, Rachel; Stone, James A.; Goldblum, Randall M.; Brooks, Edward G.	Clearing the air: a model for investigating indoor air quality in Texas schools.	Journal of environmental health	No
1135	1980	Petrova, N. I.	[Work experience of an epidemiological health station in the sanitary improvement of working conditions in the city of Gorlovka].	Gigiena truda i professional'nye zabolevaniia	No
1136	1980	Petrova, N.I.	Experience of the Operation of a Sanitary-Epidemiological Station Regarding the Sanitation of Conditions of Work in the City of Gorlovka. [OPYT RABOTY SANEPIDSTANTSII PO OZDOROVLENIYU USLOVII TRUDA V G. GORLOVKE.]	Meditsina Truda I Promyshlennaya Ekologiya	No
1137	2000	Petrucci, G.A.; Farnsworth, P.B.; Cavalli, P.; Omenetto, N.	A differentially pumped particle inlet for sampling of atmospheric aerosols into a time-of-flight mass spectrometer: Optical characterization of the particle beam	Aerosol Science and Technology	No
1138	2003	Phelps, J.	Headliners: Environmental tobacco smoke increases school absenteeism	Environmental Health Perspectives	No
1139	1989	Philen, R. M.; Kilbourne, E. M.; McKinley, T. W.; Parrish, R. G.	Mass sociogenic illness by proxy: parentally reported epidemic in an elementary school.	Lancet (London, England)	No
1140	2019	Piacentini, D.; Falasca, G.; Canepari, S.; Massimi, L.	Potential of PM-selected components to induce oxidative stress and root system alteration in a plant model organism	Environment International	No
1141	1978	Pickford, C.J.; Rossi, G.	Determination of lead in atmospheric particulates using an automated atomic-absorption spectrophotometric system with electrothermal atomisation	The Analyst	No
1142	1996	Piirilä, P. L.; Nordman, H.; Korhonen, O. S.; Winblad, I.	A thirteen-year follow-up of respiratory effects of acute exposure to sulfur dioxide.	Scandinavian journal of work, environment & health	Yes	No
1143	1997	Pilotto, L.S.; Douglas, R.M.; Attewell, R.G.; Wilson, S.R.	Respiratory effects associated with indoor nitrogen dioxide exposure in children	International Journal of Epidemiology	No
1144	1970	Pinchuk, A. L.	[Incidence of "common cold" diseases, temporary disability and the medico-hygienic status at several light industry plants of Vitebsk].	Terapevticheskii arkhiv	No
1145	2020	Pirozzi, D.; Imparato, C.; D'Errico, G.; Vitiello, G.; Aronne, A.; Sannino, F.	Three-year lifetime and regeneration of superoxide radicals on the surface of hybrid TiO2 materials exposed to air	Journal of Hazardous Materials	No
1146	1969	Plato, P. A.; Menker, D. F.; Dauer, M.	Some examples and limitations of the RADS and ARADS computer programs.	Health physics	No
1147	1967	Plato, P.A.; Menker, D.F.; Dauer, M.	Computer model for the prediction of the dispersion of airborne radioactive pollutants	Health Physics	No
1148	1996	Platts-Mills, T. A.; Wheatley, L. M.	The role of allergy and atopy in asthma.	Current opinion in pulmonary medicine	No
1149	2011	Pleissner, D.; Wimmer, R.; Eriksen, N.T.	Quantification of amino acids in fermentation media by isocratic HPLC analysis of their	Analytical Chemistry	No
1150	2011	Pleissner, Daniel; Wimmer, Reinhard; Eriksen, Niels T.	Quantification of amino acids in fermentation media by isocratic HPLC analysis of their α-hydroxy acid derivatives.	Analytical chemistry	No
1151	2019	Podda, A.; Pisuttu, C.; Hoshika, Y.; Pellegrini, E.; Carrari, E.; Lorenzini, G.; Nali, C.; Cotrozzi, L.; Zhang, L.; Baraldi, R.; Neri, L.; Paoletti, E.	Can nutrient fertilization mitigate the effects of ozone exposure on an ozone-sensitive poplar clone?	Science of the Total Environment	No
1152	2009	Pohlman, N.A.; Ottino, J.M.; Lueptow, R.M.	Unsteady granular flows in a rotating tumbler	Physical Review E - Statistical, Nonlinear, and Soft Matter Physics	No
1153	2018	Poirier, Yannick; Kuznetsova, Svetlana; Villarreal-Barajas, Jose Eduardo	Characterization of nanoDot optically stimulated luminescence detectors and high-sensitivity MCP-N thermoluminescent detectors in the 40-300 kVp energy range.	Medical physics	No
1154	2018	Polezer, G.; Tadano, Y.S.; Siqueira, H.V.; Godoi, A.F.L.; Yamamoto, C.I.; de André, P.A.; Pauliquevis, T.; Andrade, M.D.F.; Oliveira, A.; Saldiva, P.H.N.; Taylor, P.E.; Godoi, R.H.M.	Assessing the impact of PM2.5 on respiratory disease using artificial neural networks	Environmental Pollution	Yes	No
1155	2018	Polezer, Gabriela; Tadano, Yara S.; Siqueira, Hugo V.; Godoi, Ana F. L.; Yamamoto, Carlos I.; de André, Paulo A.; Pauliquevis, Theotonio; Andrade, Maria de Fatima; Oliveira, Andrea; Saldiva, Paulo H. N.; Taylor, Philip E.; Godoi, Ricardo H. M.	Assessing the impact of PM(2.5) on respiratory disease using artificial neural networks.	Environmental pollution (Barking, Essex : 1987)	Yes	No
1156	2017	Polyzoi, Eleoussa; Polyzois, Dimos	Presence of Household Mold, Children's Respiratory Health, and School Absenteeism: Cause for Concern.	Journal of environmental health	No
1157	1990	Pönkä, A.	Absenteeism and respiratory disease among children and adults in Helsinki in relation to low-level air pollution and temperature.	Environmental research	Yes	Yes	No	Lack of association values in the reports
1158	1991	Pönkä, A.; Nurmi, T.; Salminen, E.; Nykyri, E.	Infections and other illnesses of children in day-care centers in Helsinki. I: Incidences and effects of home and day-care center variables.	Infection	No
1159	1995	Ponsonby, A. L.; Dwyer, T.; Kasl, S. V.; Cochrane, J. A.	The Tasmanian SIDS Case-Control Study: univariable and multivariable risk factor analysis.	Paediatric and perinatal epidemiology	No
1160	1996	Pope III, C.A.	Adverse health effects of air pollutants in a nonsmoking population	Toxicology	Yes	Yes	No	Repetition of articles or data
1161	1996	Pope III, C.A.	Particulate pollution and health: A review of the Utah valley experience	Journal of Exposure Analysis and Environmental Epidemiology	No
1162	1996	Pope, C. A. 3rd	Adverse health effects of air pollutants in a nonsmoking population.	Toxicology	Yes	Yes	No	Reviews, guidelines, or predictive studies
1163	1996	Pope, C. A. 3rd	Particulate pollution and health: a review of the Utah valley experience.	Journal of exposure analysis and environmental epidemiology	No
1164	1995	Pope, C. A. 3rd; Bates, D. V.; Raizenne, M. E.	Health effects of particulate air pollution: time for reassessment?	Environmental health perspectives	No
1165	2000	Pośniak, M.	[Chemical hazards in fire-fighting environments].	Medycyna pracy	No
1166	2000	Pośniak, M.	Chemical hazards in fire-fighting environments [Zagrozenia chemiczne w warunkach akcji gaśniczo-ratowniczych.]	Medycyna pracy	No
1167	2021	Post, K.W.; Ott, L.A.; Dale, M.E.; Safi, C.L.; Boyd, K.G.; Mohr, H.D.; Theiler, J.P.; Foy, B.R.; Hehlen, M.P.; Ward, C.R.; Caffrey, M.P.; Glen Peterson, C.; Hemphill, R.L.; Dubey, M.K.; Love, S.P.	The NACHOS CubeSat-based hyperspectral imager: Laboratory and field performance characterization	Proceedings of SPIE - The International Society for Optical Engineering	No
1168	2002	Pothikamjorn, S.L.; Ruxrungtham, K.; Thampanitchawong, P.; Fuangthong, R.; Srasuebkul, P.; Sangahsapaviriyah, A.; Suttithavil, W.; Klaewsongkram, J.; Parisuthikul, V.; Viravan, T.; Rumsaeng, V.; Kana, K.; Direkwattanachai, C.; Kamchaisathien, V.; Phanupak, P.	Impact of particulate air pollutants on allergic diseases, allergic skin reactivity and lung function	Asian Pacific Journal of Allergy and Immunology	Yes	Yes	No	Lack of association values in the reports
1169	2022	Prasad, P.A.; Joshi, D.; Lighter, J.; Agins, J.; Allen, R.; Collins, M.; Pena, F.; Velletri, J.; Thiel, C.	Environmental footprint of regular and intensive inpatient care in a large US hospital	International Journal of Life Cycle Assessment	No
1170	2011	Preisser, Alexandra M.; Budnik, Lygia T.; Hampel, Eva; Baur, Xaver	Surprises perilous: toxic health hazards for employees unloading fumigated shipping containers.	The Science of the total environment	No
1171	2016	Premi, S.; Brash, D.E.	Chemical excitation of electrons: A dark path to melanoma	DNA Repair	No
1172	2016	Prisby, Rhonda D.; Alwood, Joshua S.; Behnke, Brad J.; Stabley, John N.; McCullough, Danielle J.; Ghosh, Payal; Globus, Ruth K.; Delp, Michael D.	Effects of hindlimb unloading and ionizing radiation on skeletal muscle resistance artery vasodilation and its relation to cancellous bone in mice.	Journal of applied physiology (Bethesda, Md. : 1985)	No
1173	1978	Prokhorov, N. I.	[Industrial hygiene problems and the state of health of workers engaged in the manufacture of OM optical bleach].	Gigiena i sanitariia	No
1174	1978	Prokhorov, N.I.	Industrial hygiene problems and the state of health of workers engaged in the manufacture of OM optical bleach [Voprosy gigieny truda i sostoianie rabochikh, zaniatykh v proizvodstve belofora OM.]	Gigiena i sanitariia	No
1175	2008	Prospero, Joseph M.; Blades, Edmund; Naidu, Raana; Mathison, George; Thani, Haresh; Lavoie, Marc C.	Relationship between African dust carried in the Atlantic trade winds and surges in pediatric asthma attendances in the Caribbean.	International journal of biometeorology	Yes	No
1176	2021	Pule, Vicky; Mathee, Angela; Melariri, Paula; Kapwata, Thandi; Abdelatif, Nada; Balakrishna, Yusentha; Kunene, Zamantimande; Mogotsi, Mirriam; Wernecke, Bianca; Wright, Caradee Yael	Classroom Temperature and Learner Absenteeism in Public Primary Schools in the Eastern Cape, South Africa.	International journal of environmental research and public health	No
1177	1983	Puxbaum, H.; Rendl, J.	An automated system for the determination of carbon and sulphur in airborne particles [Ein automatisches Analysatorsystem zur Bestimmung von Kohlenstoff und Schwefel in luftgetragenen Stäuben]	Mikrochimica Acta	No
1178	2020	Qi, Y.; Ge, P.; Wang, M.; Shan, X.; Ma, R.; Huang, J.; Wu, J.	Experimental investigation and numerical simulation of simultaneous desulfurization and denitrification by H2O2 solution assisted with microwave and additive	Chemical Engineering Journal	No
1179	2021	Qian, J.; Wang, Y.; Zhuang, H.; Yan, W.; Zhang, J.; Luo, J.	Plasma activated water-induced formation of compact chicken myofibrillar protein gel structures with intrinsically antibacterial activity	Food Chemistry	No
1180	2020	Qin, F.; Sun, X.; Gong, D.; Wang, Y.; Chen, Y.; Xu, L.; Chen, F.; Du, Y.; Bao, J.	Effect of gamma irradiation on (K,Na,Li)(Ta,Nb)O3–CaZrO3 lead-free ferroelectric film grown on La0.67Ba0.33MnO3 and La0.67Ca0.33MnO3 conductive oxide electrode	Journal of Alloys and Compounds	No
1181	2017	Qiu, H.; Geng, J.; Ren, H.; Ding, L.; Xu, K.; Zhang, Y.	Aquatic transformation of phosphite under natural sunlight and simulated irradiation	Water Research	No
1182	2019	Qiu, X.; Ying, Q.; Wang, S.; Duan, L.; Wang, Y.; Lu, K.; Wang, P.; Xing, J.; Zheng, M.; Zhao, M.; Zheng, H.; Zhang, Y.; Hao, J.	Significant impact of heterogeneous reactions of reactive chlorine species on summertime atmospheric ozone and free-radical formation in north China	Science of the Total Environment	No
1183	2019	Qu, C.; Lu, S.; Liang, D.; Chen, S.; Xiang, Y.; Zhang, S.	Simultaneous electro-oxidation and in situ electro-peroxone process for the degradation of refractory organics in wastewater	Journal of Hazardous Materials	No
1184	2018	Qu, Y.; Wang, Y.-Y.; Yin, Q.-S.; Huang, L.-L.; Jiang, Y.-G.; Li, G.-Z.; Hao, L.	Multiple biological processes involved in the regulation of salicylic acid in Arabidopsis response to NO2 exposure	Environmental and Experimental Botany	No
1185	2021	Quah, E.; Chia, W.-M.; Tan, T.-S.	Economic impact of 2015 transboundary haze on Singapore	Journal of Asian Economics	No
1186	2002	Raaschou-Nielsen, O.; Palmgren, F.; Solvang Jensen, S.; Wåhlin, P.; Berkowicz, R.; Hertel, O.; Vrang, M.-L.; Loft, S.H.	Health effects of ambient particulate matter - A quantitative assessment [Helbredseffekter af partikulær luftforurening i Danmark - Et forsøg på kvantificering]	Ugeskrift for Laeger	Yes	No
1187	2011	Raaschou-Nielsen, Ole; Andersen, Zorana Jovanovic; Hvidberg, Martin; Jensen, Steen Solvang; Ketzel, Matthias; Sørensen, Mette; Loft, Steffen; Overvad, Kim; Tjønneland, Anne	Lung cancer incidence and long-term exposure to air pollution from traffic.	Environmental health perspectives	No
1188	2002	Raaschou-Nielsen, Ole; Palmgren, Finn; Jensen, Steen Solvang; Wåhlin, Peter; Berkowicz, Ruwim; Hertel, Ole; Vrang, Marie-Louise; Loft, Steffen H.	[Effects on health of particulate air pollution in Denmark--a quantitative assessment].	Ugeskrift for laeger	Yes	No
1189	2018	Rackes, A.; Ben-David, T.; Waring, M. S.	Outcome-based ventilation: A framework for assessing performance, health, and energy impacts to inform office building ventilation decisions.	Indoor air	No
1190	2021	Radó, Márta K.; Mölenberg, Famke J. M.; Westenberg, Lauren E. H.; Sheikh, Aziz; Millett, Christopher; Burdorf, Alex; van Lenthe, Frank J.; Been, Jasper V.	Effect of smoke-free policies in outdoor areas and private places on children's tobacco smoke exposure and respiratory health: a systematic review and meta-analysis.	The Lancet. Public health	No
1191	2020	Radó, Márta K.; Mölenberg, Famke Jm; Sheikh, Aziz; Millett, Christopher; Bramer, Wichor M.; Burdorf, Alex; van Lenthe, Frank J.; Been, Jasper V.	Impact of expanding smoke-free policies beyond enclosed public places and workplaces on children's tobacco smoke exposure and respiratory health: protocol for a systematic review and meta-analysis.	BMJ open	No
1192	2015	Rafenberg, C.; Dixsaut, G.; Annesi-Maesano, I.	Evaluation of the cost of air pollution to the French health care system [Évaluation à minima du coût de la pollution atmosphérique pour le système de soin français]	Environnement, Risques et Sante	No
1193	2016	Rafí, J.M.; Pellegrini, G.; Fadeyev, V.; Galloway, Z.; Sadrozinski, H.F.-W.; Christophersen, M.; Phlips, B.F.; Lynn, D.; Kierstead, J.; Hoeferkamp, M.; Gorelov, I.; Palni, P.; Wang, R.; Seidel, S.	Gamma and proton irradiation effects and thermal stability of electrical characteristics of metal-oxide-silicon capacitors with atomic layer deposited Al2O3 dielectric	Solid-State Electronics	No
1194	2017	Rafiee, Reza; Obersky, Lizanne; Xie, Sihuang; Clarke, William P.	A mass balance model to estimate the rate of composting, methane oxidation and anaerobic digestion in soil covers and shallow waste layers.	Waste management (New York, N.Y.)	No
1195	2018	Rahmani, A.R.; Nematollahi, D.; Samarghandi, M.R.; Samadi, M.T.; Azarian, G.	A combined advanced oxidation process: Electrooxidation-ozonation for antibiotic ciprofloxacin removal from aqueous solution	Journal of Electroanalytical Chemistry	No
1196	2017	Rai, Kiran K.; Adab, Peymané; Ayres, Jon G.; Siebert, W. Stanley; Sadhra, Steven S.; Sitch, Alice J.; Fitzmaurice, David A.; Jordan, Rachel E.	Factors associated with work productivity among people with COPD: Birmingham COPD Cohort.	Occupational and environmental medicine	Yes	No
1197	1992	Rakhmatullin, N. R.; Karamova, L. M.; Dumkina, G. Z.; Girfanova, L. V.	[The results of clinico-hygienic research in the region of the Mozyr industrial center following the accident at the Chernobyl Atomic Electric Power Station].	Gigiena truda i professional'nye zabolevaniia	No
1198	2019	Ram, D.N.	Indoor air quality (IAQ) and energy efficiency	ASHRAE Transactions	No
1199	2016	Ramani, Vinod K.; Pattankar, Jayashree; Puttahonnappa, Suresh Kuralayanapalya	Acute Respiratory Infections among Under-Five Age Group Children at Urban Slums of Gulbarga City: A Longitudinal Study.	Journal of clinical and diagnostic research : JCDR	No
1200	2012	Ramola, R. C.; Gusain, G. S.; Rautela, B. S.; Sagar, D. V.; Prasad, G.; Shahoo, S. K.; Ishikawa, T.; Omori, Y.; Janik, M.; Sorimachi, A.; Tokonami, S.	Levels of thoron and progeny in high background radiation area of southeastern coast of Odisha, India.	Radiation protection dosimetry	No
1201	1992	Ransom, M. R.; Pope, C. A. 3rd	Elementary school absences and PM10 pollution in Utah Valley.	Environmental research	Yes	Yes	No	Different modelling strategies
1202	2018	Rao, P.K.; Gejji, S.P.	Atmospheric degradation of HCFO-1233zd(E) initiated by OH radical, Cl atom and O3 molecule: Kinetics, reaction mechanisms and implications	Journal of Fluorine Chemistry	No
1203	2017	Rao, P.K.; Gejji, S.P.	Molecular insights for the HFO-1345fz +X (X = Cl, O3 or NO3[rad]) reaction and fate of alkoxy radicals initiated by Cl: DFT investigations	Journal of Fluorine Chemistry	No
1204	1988	Rask, Dean	Indoor air quality and the bottom line	HPAC Heating, Piping, Air Conditioning	No
1205	1993	Rasmussen, F.	Protracted secretory otitis media. The impact of familial factors and day-care center attendance.	International journal of pediatric otorhinolaryngology	No
1206	2014	Ravara, Sofia B.; Castelo-Branco, Miguel; Aguiar, Pedro; Calheiros, Jose M.	Are physicians aware of their role in tobacco control? A conference-based survey in Portugal.	BMC public health	No
1207	2003	Rawlingson, Andrew	Nitric oxide, inflammation and acute burn injury.	Burns : journal of the International Society for Burn Injuries	No
1208	1999	Rebolj, D.; Sturm, P.J.	A GIS based component-oriented integrated system for estimation, visualization and analysis of road traffic air pollution	Environmental Modelling and Software	No
1209	2002	Redd, Stephen C.	Asthma in the United States: burden and current theories.	Environmental health perspectives	No
1210	1975	Reed, S.B.	Short stay measurements of environmental parameters in urban areas	Pollution Monitor	No
1211	2018	Rehman, F.; Sayed, M.; Khan, J.A.; Shah, N.S.; Khan, H.M.; Dionysiou, D.D.	Oxidative removal of brilliant green by UV/S2O82‒, UV/HSO5‒ and UV/H2O2 processes in aqueous media: A comparative study	Journal of Hazardous Materials	No
1212	1983	Reichert, M.	Developing an ethylene oxide quality assurance program	Journal of Clinical Engineering	No
1213	2003	Reijonen, J.; Eardley, M.; Gough, R.; Leung, K.; Thomae, R.	Microwave ion source for low charge state ion production	Nuclear Instruments and Methods in Physics Research, Section A: Accelerators, Spectrometers, Detectors and Associated Equipment	No
1214	2018	Reina, M.; Martínez, A.	Cu, Ag and Au clusters as air pollutants hunters	Computational and Theoretical Chemistry	No
1215	2003	Reinosdotter, K.; Viklander, M.; Malmqvist, P. A.	Comparison of the effects of using local and central snow deposits: a case study in Luleå.	Water science and technology : a journal of the International Association on Water Pollution Research	No
1216	2018	Reisz, E.; von Sonntag, C.; Tekle-Röttering, A.; Naumov, S.; Schmidt, W.; Schmidt, T.C.	Reaction of 2-propanol with ozone in aqueous media	Water Research	No
1217	1988	Reitemeyer, D.	New high-efficiency pneumatic packer for binders and dry ready-mixed-mortars [Ein neuer Hochleistungs-Pneumatikpacker fuer Bindemittel und Trockenmoertel-Mischungen]	Zement-Kalk-Gips, Edition B	No
1218	2020	Ren, J.; Li, J.; Jiang, N.; Shang, K.; Lu, N.; Wu, Y.	Degradation of trans-ferulic acid in aqueous solution by a water falling film DBD reactor: Degradation performance, response surface methodology, reactive species analysis and toxicity evaluation	Separation and Purification Technology	No
1219	2021	Ren, J.; Li, J.; Lv, L.; Wang, J.	Degradation of caffeic acid by dielectric barrier discharge plasma combined with Ce doped CoOOH catalyst	Journal of Hazardous Materials	No
1220	2018	Ren, J.; Wade, M.; Corsi, R.; Novoselac, A.	Indoor particle concentrations in high school classrooms	15th Conference of the International Society of Indoor Air Quality and Climate, INDOOR AIR 2018	No
1221	2022	Ren, J.; Yao, Z.; Wei, Q.; Wang, R.; Wang, L.; Liu, Y.; Ren, Z.; Guo, H.; Niu, Z.; Wang, J.; Zhen, Y.	Catalytic degradation of chloramphenicol by water falling film dielectric barrier discharge and FeO catalyst	Separation and Purification Technology	No
1222	2022	Ren, Y.; Jiang, H.; Ma, L.; Zheng, X.; Prusky, D.; Eshel, D.; Bi, Y.	Diphenyleneiodonium delays the deposition of suberin polyphenolic and lignin at wounds of potato tubers by inhibiting Strbohs transcription and NADPH oxidase activity	Postharvest Biology and Technology	No
1223	1979	Rencher, A.C.; Carter, M.W.; McKee, D.W.	A retrospective epidemiological study of morbidity at a large western copper smelter	American Industrial Hygiene Association Journal	Yes	No
1224	1992	Rennick, G. J.; Jarman, F. C.	Are children with asthma affected by smog?	The Medical journal of Australia	No
1225	2012	Rennie, D.C.; Lawson, J.A.; Senthilselvan, A.; Willson, P.J.; Dosman, J.A.	Domestic endotoxin exposure and asthma in children: Epidemiological studies	Frontiers in Bioscience - Elite	No
1226	1976	Rey, P.	[Epidemiology of chronic bronchitis].	Sozial- und Praventivmedizin	No
1227	1976	Rey, P.	Epidemiology of chronic bronchitis [Epidémiologie de la bronchite chronique]	Sozial- und Präventivmedizin SPM	No
1228	2013	Reyna, M.A.; Nava, M.L.; Reyna, M.E.	Public health benefits by reduction of PM10 in Mexicali, Baja California, Mexico [Beneficios en salud pública por efecto de la reducción del PM10 en Mexicali, Baja California, Mexico]	Pan American Health Care Exchanges, PAHCE	No
1229	1996	Richter, J.; Pelech, L.	Immunological findings in groups of children after compensatory measures.	Toxicology letters	No
1230	2002	Righi, E.; Aggazzotti, G.; Fantuzzi, G.; Ciccarese, V.; Predieri, G.	Air quality and well-being perception in subjects attending university libraries in Modena (Italy).	The Science of the total environment	No
1231	2012	Rindermann, H.; te Nijenhuis, J.	Intelligence in Bali - A case study on estimating mean IQ for a population using various corrections based on theory and empirical findings	Intelligence	No
1232	2014	Ristic, Goran	The 2nd International Conference on Radiation and Dosimetry in Various Fields of Research (RAD 2014) and the 2nd East European Radon Symposium (SEERAS). Preface.	Radiation protection dosimetry	No
1233	2012	Rivera, J.; Rejas-Gutiérrez, J.; Vallejo, M.A.; Esteve-Vives, J.; De Salas-Cansado, M.	Prospective study of the use of healthcare resources and economic costs in patients with fibromyalgia after treatment in routine medical practice	Clinical and Experimental Rheumatology	No
1234	2020	Roberts, A.C.; Arikrishnan, S.; Xiong, J.; Ng, B.F.; Wan, M.P.	The effect of sick building syndrome and perceived air quality on memory and cognition	16th Conference of the International Society of Indoor Air Quality and Climate: Creative and Smart Solutions for Better Built Environments, Indoor Air 2020	No
1235	2016	Roche, N.; Colice, G.; Israel, E.; Martin, R.J.; Dorinsky, P.M.; Postma, D.S.; Guilbert, T.W.; Grigg, J.; van Aalderen, W.M.C.; Barion, F.; Hillyer, E.V.; Thomas, V.; Burden, A.; Brett McQueen, R.; Price, D.B.	Cost-Effectiveness of Asthma Step-Up Therapy as an Increased Dose of Extrafine-Particle Inhaled Corticosteroid or Add-On Long-Acting Beta2-Agonist	Pulmonary Therapy	No
1236	2000	Ródenas, J.; Carbonell, T.; Mitjavila, M. T.	Different roles for nitrogen monoxide and peroxynitrite in lipid peroxidation induced by activated neutrophils.	Free radical biology & medicine	No
1237	2020	Rodrigues, P. F.; Alvim-Ferraz, M. C. M.; Martins, F. G.; Saldiva, P.; Sá, T. H.; Sousa, S. I. V.	Health economic assessment of a shift to active transport.	Environmental pollution (Barking, Essex : 1987)	No
1238	2012	Rodrigues-Silva, F.; Santos, U.P.; Saldiva, P.H.N.; Amato-Lourenço, L.F.; Miraglia, S.G.E.K.	Health risks and economic costs of absenteeism due to air pollution in São Paulo, Brazil	Aerosol and Air Quality Research	Yes	Yes	Yes
1239	2009	Rodríguez, L.C.; Mora, M.; Alvarez, F.J.	A descriptive/comparative study of the evolution of process models of software development life cycles (PM-SDLCs)	Proceedings of the Mexican International Conference on Computer Science	No
1240	1992	Roe, F.J.C.	Virus and other infections in the context of indoor air quality [INFECTIONS VIRALES ET AUTRES EN QUALITE DE L'AIR A L'INTERIEUR DES LOCAUX]	Pollution Atmospherique	No
1241	1976	Rogers, L.H.	A Successful and Productive Year	Journal of the Air Pollution Control Association	No
1242	2014	Rogers, Natasha M.; Sharifi-Sanjani, Maryam; Csányi, Gábor; Pagano, Patrick J.; Isenberg, Jeffrey S.	Thrombospondin-1 and CD47 regulation of cardiac, pulmonary and vascular responses in health and disease.	Matrix biology : journal of the International Society for Matrix Biology	No
1243	2018	Rom, O.; Khoo, N.K.H.; Chen, Y.E.; Villacorta, L.	Inflammatory signaling and metabolic regulation by nitro-fatty acids	Nitric Oxide - Biology and Chemistry	No
1244	1992	Romieu, I.; Lugo, M. C.; Velasco, S. R.; Sanchez, S.; Meneses, F.; Hernandez, M.	Air pollution and school absenteeism among children in Mexico City.	American journal of epidemiology	Yes	Yes	No	Lack of association values in the reports
1245	2005	Rondeau, Virginie; Berhane, Kiros; Thomas, Duncan C.	A three-level model for binary time-series data: the effects of air pollution on school absences in the Southern California Children's Health Study.	Statistics in medicine	Yes	Yes	Yes
1246	2001	Roponen, M.; Kiviranta, J.; Seuri, M.; Tukiainen, H.; Myllykangas-Luosujärvi, R.; Hirvonen, M.-R.	Inflammatory mediators in nasal lavage, induced sputum and serum of employees with rheumatic and respiratory disorders	European Respiratory Journal	No
1247	2001	Rosales-Castillo, J. A.; Torres-Meza, V. M.; Olaiz-Fernández, G.; Borja-Aburto, V. H.	[Acute effects of air pollution on health: evidence from epidemiological studies].	Salud publica de Mexico	Yes	No
1248	2001	Rosales-Castillo, J.A.; Torres-Meza, V.M.; Olaiz-Fernández, G.; Borja-Aburto, V.H.	Acute effects of air pollution on health: Evidence from epidemiological studies [Los efectos agudos de la contaminación del aire en la salud de la población: Evidencias de estudios epidemiológicos]	Salud Publica de Mexico	Yes	No
1249	2009	Rosellini, C.; Russo, R.	Survey of new tools and methods fit for reducing the welding fumes in the working zone [Definizione di nuovi strumenti e metodi atti alla riduzione dei fumi di saldatura nella zona di lavoro]	Rivista Italiana della Saldatura	No
1250	1999	Rosén, K. G.; Richardson, G.	Would removing indoor air particulates in children's environments reduce rate of absenteeism--a hypothesis.	The Science of the total environment	No
1251	2002	Rosen, Mark A.	Nitrous oxide for relief of labor pain: a systematic review.	American journal of obstetrics and gynecology	No
1252	2010	Rosenbaum, Paula F.; Crawford, Judith A.; Anagnost, Susan E.; Wang, C. J. K.; Hunt, Andrew; Anbar, Ran D.; Hargrave, Teresa M.; Hall, E. Geralyn; Liu, Chien-Chih; Abraham, Jerrold L.	Indoor airborne fungi and wheeze in the first year of life among a cohort of infants at risk for asthma.	Journal of exposure science & environmental epidemiology	No
1253	1998	Ross, D.J.; McDonald, J.C.	Health and employment after a diagnosis of occupational asthma: a descriptive study	Occupational Medicine	No
1254	2020	Rosser, F.; Han, Y.-Y.; Forno, E.; Acosta-Pérez, E.; Canino, G.; Celedón, J.C.	Indoor endotoxin, proximity to a major roadway, and severe asthma exacerbations among children in Puerto Rico	Annals of Allergy, Asthma and Immunology	Yes	No
1255	1993	Rossi, O. V.; Kinnula, V. L.; Tienari, J.; Huhti, E.	Association of severe asthma attacks with weather, pollen, and air pollutants.	Thorax	Yes	No
1256	1993	Rossi, O.V.J.; Kinnula, V.L.; Tienari, J.; Huhti, E.	Association of sever asthma attacks with weather, pollen, and air pollutants	Thorax	Yes	No
1257	1998	Roxborough, H.E.; Mudway, I.S.; Blomberg, A.; Söderberg, M.; Stenfors, N.; Zielinski, H.; Sandström, T.; Kelly, F.J.	Nasal Respiratory Tract Lining Fluid (RTLF) antioxidant reposnses to Deisel Exhaust (DE) in healthy human subjects	Thorax	No
1258	2008	Roy, G.; Bissonnette, L.R.	Standoff determination of bioaerosol size based on double scattering measurement with mfov lidar; Concept and numerical simulation	International Journal of High Speed Electronics and Systems	No
1259	2017	Rozas, O.; Baeza, C.; Núñez, K.; Rossner, A.; Urrutia, R.; Mansilla, H.D.	Organic micropollutants (OMPs) oxidation by ozone: Effect of activated carbon on toxicity abatement	Science of the Total Environment	No
1260	2020	Ruan, Y.; Kumar Awasthi, M.; Cai, L.; Lu, H.; Xu, X.; Li, W.	Simultaneous aerobic denitrification and antibiotics degradation by strain Marinobacter hydrocarbonoclasticus RAD-2	Bioresource Technology	No
1261	2020	Ruan, Y.; Taherzadeh, M.J.; Kong, D.; Lu, H.; Zhao, H.; Xu, X.; Liu, Y.; Cai, L.	Nitrogen removal performance and metabolic pathways analysis of a novel aerobic denitrifying halotolerant Pseudomonas balearica strain RAD-17	Microorganisms	No
1262	2019	Ruangthai, Ratree; Phoemsapthawee, Jatuporn	Combined exercise training improves blood pressure and antioxidant capacity in elderly individuals with hypertension.	Journal of exercise science and fitness	No
1263	2017	Rudakov, E.S.	Mechanisms of alkane CH-activation: The 5/6 effect, single-factor compensation effect, strongest reactant and earliest transition state. A puzzle of Shilov reaction	Journal of Molecular Catalysis A: Chemical	No
1264	1983	Rudnik, J.; Herman, S.; Pisiewicz, K.; Roszkowska, H.	Long-term effects on health of air pollution in children.	Zeitschrift fur Erkrankungen der Atmungsorgane	Yes	No
1265	1981	Rumiantsev, G. I.; Bol'shakov, A. M.; Prokhorov, N. I.; Tambovtseva, A. M.	[Industrial hygiene and toxicology problems in using new chemical additives in artificial leather manufacture].	Gigiena i sanitariia	No
1266	1978	Rumiantsev, G. I.; Kozlova, T. A.; Vishnevskaia, E. P.; Atiakina, I. K.; Mitina, L. S.	[Working conditions in the manufacture of complex mineral fertilizers].	Gigiena i sanitariia	No
1267	1978	Rumiantsev, G.I.; Kozlova, T.A.; Vishnevskaia, E.P.; Atiakina, I.K.; Mitina, L.S.	Working conditions in the manufacture of complex mineral fertilizers [Usloviia truda v proizvodstve slozhnykh mineral'nykh udobreniǐ.]	Gigiena i sanitariia	No
1268	1999	Rutherford, S.; Clark, E.; McTainsh, G.; Simpson, R.; Mitchell, C.	Characteristics of rural dust events shown to impact on asthma severity in Brisbane, Australia	International Journal of Biometeorology	No
1269	2020	Ruttenberg, R.	The Social and Economic Impact of Chronic Obstructive Pulmonary Disease on Maintenance-of-Way Railroad Workers	Journal of Occupational and Environmental Medicine	No
1270	2002	Ryan, T.J.	Industrial hygiene laboratory for distance education. Part 2: Course evaluation	Chemical Health and Safety	No
1271	2019	Saari, Rebecca K.; Mei, Yufei; Monier, Erwan; Garcia-Menendez, Fernando	Effect of Health-Related Uncertainty and Natural Variability on Health Impacts and Cobenefits of Climate Policy.	Environmental science & technology	No
1272	2021	Sabi, Essa M.; Mujamammi, Ahmed H. A.; Abdulghani, Moath; Almesfer, Yasser M.; Alsuwaida, Anas A.; Balobaid, Abdullah Suliman; Alangari, Abdulaziz Fahad; Alharbi, Abdulrahman Saud	Awareness Level of Cancer Risk Factors and Warning Signs and Cancer Campaign Attendance behavior among Saudi Adults in a Tertiary Hospital in Riyadh.	Asian Pacific journal of cancer prevention : APJCP	No
1273	2020	Sablas, M.M.; de Luna, M.D.G.; Garcia-Segura, S.; Chen, C.-W.; Chen, C.-F.; Dong, C.-D.	Percarbonate mediated advanced oxidation completely degrades recalcitrant pesticide imidacloprid: Role of reactive oxygen species and transformation products	Separation and Purification Technology	No
1274	2017	Sable, S.S.; Ghute, P.P.; Fakhrnasova, D.; Mane, R.B.; Rode, C.V.; Medina, F.; Contreras, S.	Catalytic ozonation of clofibric acid over copper-based catalysts: In situ ATR-IR studies	Applied Catalysis B: Environmental	No
1275	2018	Sacotte, R.; Silverberg, J.I.	Epidemiology of adult atopic dermatitis	Clinics in Dermatology	No
1276	2019	Saha, S.; Boro, R.; Das, C.	Treatment of tea industry wastewater using coagulation-spinning basket membrane ultrafiltration hybrid system	Journal of Environmental Management	No
1277	2009	Sahakian, N.; Park, J.-H.; Cox-Ganser, J.	Respiratory morbidity and medical visits associated with dampness and air-conditioning in offices and homes.	Indoor air	No
1278	2021	Sahoo, S.K.; Das, A.A.; Deka, D.; Naik, B.; Kumar Sahoo, N.	Organic-inorganic hybrid hydroquinone bridged V-CdS/HAP/Pd-TCPP: A novel visible light active photocatalyst for phenol degradation	Journal of Molecular Liquids	No
1279	1984	Sakumoto, A.; Miyata, T.	Treatment of waste water by a combined technique of radiation and conventional method	Radiation Physics and Chemistry	No
1280	2004	Salam, Muhammad Towhid; Li, Yu-Fen; Langholz, Bryan; Gilliland, Frank Davis	Early-life environmental risk factors for asthma: findings from the Children's Health Study.	Environmental health perspectives	No
1281	1995	Salangina, L. I.; Dubeĭkovskaia, L. S.; Sladkova, Iu N.	[The effect of the working conditions on the health status of female assemblers and their children].	Meditsina truda i promyshlennaia ekologiia	No
1282	1995	Salangina, L.I.; Dubeikovskaia, L.S.; Sladkova, I.N.	The effect of the working conditions on the health status of female assemblers and their children [Vliianie uslovii truda na sostoianie zdorov'ia montazhnits i ikh detei.]	Meditsina truda i promyshlennaia ekologiia	No
1283	2008	Saldanha, Celso T; Botelho, Clovis	Queimadas e suas influências em crianças asmáticas menores de cinco anos atendidas em um hospital público	Rev. bras. alergia imunopatol	No
1284	1984	Salem, E.S.; El Zahby, M.; Senna, G.A.; Malek, A.	Pulmonary manifestations among 'passive smokers'	Bulletin of the International Union against Tuberculosis	No
1285	2016	Salleh, N.M.; Salim, N.A.A.; Kamaruzzaman, S.N.; Mahyuddin, N.; Darus, F.M.	The Prevelence of SBS and Absenteeism among Children in Urban Refurbished Private Preshools	MATEC Web of Conferences	Yes	No
1286	2019	Salta, Z.; Liaska, S.; Papayannis, D.K.; Lesar, A.; Kosmas, A.M.	Computational studies on the reactions of the peroxy radical CF3OCH2O2 [rad] with HO2 [rad] and NO[rad]	Computational and Theoretical Chemistry	No
1287	2015	Salvi, Sundeep S.; Apte, Komalkirti K.; Dhar, Raja; Shetty, Pradeep; Faruqi, Rab A.; Thompson, Philip J.; Guleria, Randeep	Asthma Insights and Management in India: Lessons Learnt from the Asia Pacific - Asthma Insights and Management (AP-AIM) Study.	The Journal of the Association of Physicians of India	No
1288	2005	Samakovlis, E.; Huhtala, A.; Bellander, T.; Svartengren, M.	Valuing health effects of air pollution - Focus on concentration-response functions	Journal of Urban Economics	Yes	Yes	Yes
1289	2017	Samoli, Evangelia; Dimakopoulou, Konstantina; Evangelopoulos, Dimitris; Rodopoulou, Sophia; Karakatsani, Anna; Veneti, Lambrini; Sionidou, Maria; Tsolakoglou, Ioannis; Krasanaki, Ioanna; Grivas, Georgios; Papakosta, Despoina; Katsouyanni, Klea	Is daily exposure to ozone associated with respiratory morbidity and lung function in a representative sample of schoolchildren? Results from a panel study in Greece.	Journal of exposure science & environmental epidemiology	Yes	Yes	Yes
1290	2012	Sandrim, V.; Muniz, L.; Luizon, M.; Palei, A. C.; Lacchini, R.; Duarte, G.; Cavalli, R.; Tanus-Santos, J. E.	PP130. ENOS tagging SNP haplotypes in hypertensive disorders of pregnancy.	Pregnancy hypertension	No
1291	1992	Santos, U. P.; Rumel, D.; Martarello, N. A.; Ferreira, C. S.; Matos, M. P.	[Sick building syndrome in bank employees].	Revista de saude publica	No
1292	1992	Santos, U.P.; Rumel, D.; Martarello, N.A.; Ferreira, C.S.; Matos, M.P.	Sick building syndrome in bank employees [Síndrome dos edifícios doentes em bancários.]	Revista de saúde pública	No
1293	1992	Santos, Ubiratan P; Rumel, Davi; Martarello, Norton A; Ferreira, Clara S. W; Matos, Marcos Paiva	Síndrome dos edifícios doentes em bancários	Rev. saúde pública	No
1294	2020	Santos-Guzmán, J.; Gonzalez-Salazar, F.; Martínez-Osuna, G.; Jiménez, V.; Luviano García, A.J.; Palazuelos, D.; Fernández-Flores, R.I.; Camarillo, M.M.; Majid, M.F.; Gazca, F.; Mejía-Velázquez, G.M.	Acute infectious disease associated with catastrophic climate events and global warming in Mexico	Bracing for Climate Change: Strategies for Mitigation and Resiliency Planning Conference Proceedings	No
1295	2021	Sarkhosh, M.; Najafpoor, A.A.; Alidadi, H.; Shamsara, J.; Amiri, H.; Andrea, T.; Kariminejad, F.	Indoor Air Quality associations with sick building syndrome: An application of decision tree technology	Building and Environment	No
1296	2013	Sauni, R.; Uitti, J.; Jauhiainen, M.; Kreiss, K.; Sigsgaard, T.; Verbeek, J.H.	Remediating buildings damaged by dampness and mould for preventing or reducing respiratory tract symptoms, infections and asthma (Review)	Evidence-Based Child Health	No
1297	2018	Saylor, G.L.; Zhao, C.; Kupferle, M.J.	Synergistic enhancement of oxidative degradation of atrazine using combined electrolysis and ozonation	Journal of Water Process Engineering	No
1298	2015	Sbihi, Hind; Allen, Ryan W.; Becker, Allan; Brook, Jeffrey R.; Mandhane, Piush; Scott, James A.; Sears, Malcolm R.; Subbarao, Padmaja; Takaro, Tim K.; Turvey, Stuart E.; Brauer, Michael	Perinatal Exposure to Traffic-Related Air Pollution and Atopy at 1 Year of Age in a Multi-Center Canadian Birth Cohort Study.	Environmental health perspectives	No
1299	2017	Scaglione, Salvatore; Zola, Danilo; Menchini, Francesca; Sarcina, Ilaria Di	Narrow-band multi-filter radiometer for total ozone content measurements: Mario Zucchelli Station (Antarctica) campaign.	Applied optics	No
1300	1978	Schairer, L. A.; Van't Hof, J.; Hayes, C. G.; Burton, R. M.; de Serres, F. J.	Exploratory monitoring of air pollutants for mutagenicity activity with the Tradescantia stamen hair system.	Environmental health perspectives	No
1301	1999	Schäppi, G.F.; Taylor, P.E.; Pain, M.C.F.; Cameron, P.A.; Dent, A.W.; Staff, I.A.; Suphioglu, C.	Concentrations of major grass group 5 allergens in pollen grains and atmospheric particles: Implications for hay fever and allergic asthma sufferers sensitized to grass pollen allergens	Clinical and Experimental Allergy	No
1302	1994	Schiff, H.I.; Mackay, G.I.; Bechara, J.	The use of tunable diode laser absorption spectroscopy for atmospheric measurements	Research on Chemical Intermediates	No
1303	2010	Schimpf, D.N.; Eidam, T.; Seise, E.; Limpert, J.; Tünnermann, A.	Model-based phase-shaping for SPM-compensation in mJ-pulse-energy fiber CPA-systems	Optics InfoBase Conference Papers	No
1304	2007	Schimpf, Damian N.; Limpert, Jens; Tünnermann, Andreas	Controlling the influence of SPM in fiber-based chirped-pulse amplification systems by using an actively shaped parabolic spectrum.	Optics express	No
1305	2002	Schmidt, C.W.	Reading, writing, but no arithmetic: Healthier schools legislated but funding lags	Environmental Health Perspectives	No
1306	2003	Schopfer, Francisco J.; Baker, Paul R. S.; Freeman, Bruce A.	NO-dependent protein nitration: a cell signaling event or an oxidative inflammatory response?	Trends in biochemical sciences	No
1307	2019	Schraufnagel, Dean E.; Balmes, John R.; De Matteis, Sara; Hoffman, Barbara; Kim, Woo Jin; Perez-Padilla, Rogelio; Rice, Mary; Sood, Akshay; Vanker, Aneesa; Wuebbles, Donald J.	Health Benefits of Air Pollution Reduction.	Annals of the American Thoracic Society	No
1308	2005	Schreiber, J.; Efron, P.A.; Park, J.E.; Moldawer, L.L.; Barbul, A.	Adenoviral gene transfer of an NF-κB super-repressor increases collagen deposition in rodent cutaneous wound healing	Surgery	No
1309	2005	Schreiber, Jeffrey; Efron, Philip A.; Park, Julie E.; Moldawer, Lyle L.; Barbul, Adrian	Adenoviral gene transfer of an NF-kappaB super-repressor increases collagen deposition in rodent cutaneous wound healing.	Surgery	No
1310	2012	Schubert, M.; Paschke, A.; Bednorz, D.; Bürkin, W.; Stieglitz, T.	Kinetics of the water/air phase transition of radon and its implication on detection of radon-in-water concentrations: Practical assessment of different on-site radon extraction methods	Environmental Science and Technology	No
1311	2019	Schuth, S.; Brüske, A.; Hohl, S.V.; Jiang, S.-Y.; Meinhardt, A.-K.; Gregory, D.D.; Viehmann, S.; Weyer, S.	Vanadium and its isotope composition of river water and seawater: Analytical improvement and implications for vanadium isotope fractionation	Chemical Geology	No
1312	2021	Schyllert, Christian; Andersson, Martin; Backman, Helena; Lindberg, Anne; Rönmark, Eva; Hedman, Linnea	Childhood onset asthma is associated with lower educational level in young adults - A prospective cohort study.	Respiratory medicine	No
1313	2017	Scofield, Patricia A.; Smith, Linda L.; Johnson, David N.	Oak Ridge Reservation Environmental Protection Rad Neshaps Radionuclide Inventory Web Database and Rad Neshaps Source and Dose Database.	Health physics	No
1314	1993	Scrigni, A.; Grenoville, M.; de Sarasqueta, P.; Verna, R.; Breiter, P.; Jimenez, C.	[Course and treatment of infantile asthma in our milieu].	Medicina	No
1315	1993	Scrigni, A.; Grenoville, M.; De Sarasqueta, P.; Verna, R.; Breiter, P.; Jimenez, C.	Clinical evolution and treatment of infantile asthma [EVOLUCION Y TRATAMIENTO DEL ASMA INFANTIL EN NUESTRO MEDIO]	Medicina	No
1316	1993	Scrigni, Adriana; Grenoville, M; Sarasqueta, P. de; Verna, R; Breiter, Patricia; Jimenez, Cristina	Evolución y tratamiento del asma infantil en nuestro medio	Medicina (B.Aires)	No
1317	1968	Sears, J.T.; Sutherland, J.W.	Radiolytic formation and decomposition of ozone	Journal of Physical Chemistry	No
1318	2006	Sebõk, B.; Schneider, I.; Harangi, F.; Bárdos, Gy.; Benczenleitner, É.; Bese, Zs.; Bodor, E.; Czimbalmos, F.; Cser, Zs.; Csete, É.; Dóber, I.; Dorozsmai, É.; Farkas, J.; Fischer, I.; Fledrich, J.; Galambos, T.; Galambos, L.; Gáspár, V.; Hermann, Z.; Hosszu, Zs.; Kabás, Á.; Katona, I.; Koch, E.; Koch, É.; Kovács, A.; Kovács, Cs.; Kramm, H.; Mammel, A.; Máthé, M.; Nagy, L.; Nyúl, I.; Orbán, B.; Örk…	Familiar and environmental factors influencing atopic dermatitis in the childhood	Journal of the European Academy of Dermatology and Venereology	No
1319	2010	Seise, E.; Eidam, T.; Schimpf, D.N.; Limpert, J.; Tünnermann, A.	Transform-limited pulses from a mJ-class nonlinear fiber CPA-system by phase shaping	Proceedings of SPIE - The International Society for Optical Engineering	No
1320	1978	Seliankina, K. P.; Katsnel'son, B. A.; Bushueva, G. A.	[Method of analyzing the economic loss from the atmospheric pollution of populated places].	Gigiena i sanitariia	No
1321	1978	Seliankina, K.P.; Katsnel'son, B.A.; Bushueva, G.A.	Method of analyzing the economic loss from the atmospheric pollution of populated places [K metodike analiza ékonomicheskogo ushcherba ot zagriaznenii atmosfery naselennykh mest.]	Gigiena i sanitariia	No
1322	2016	Semitsoglou-Tsiapou, S.; Mous, A.; Templeton, M.R.; Graham, N.J.D.; Hernández Leal, L.; Kruithof, J.C.	The role of natural organic matter in nitrite formation by LP-UV/H2O2 treatment of nitrate-rich water	Water Research	No
1323	2017	Sen, V.D.; Sokolova, E.M.; Neshev, N.I.; Kulikov, A.V.; Pliss, E.M.	Low molecular chitosan–(poly)nitroxides: Synthesis and evaluation as antioxidants on free radical-induced erythrocyte hemolysis	Reactive and Functional Polymers	No
1324	2019	Seo, C.; Shin, J.; Lee, M.; Lee, W.; Yoom, H.; Son, H.; Jang, S.; Lee, Y.	Elimination efficiency of organic UV filters during ozonation and UV/H2O2 treatment of drinking water and wastewater effluent	Chemosphere	No
1325	2014	Sepúlveda, F.	Air pollution and sick leaves: The child health link	Hitotsubashi Journal of Economics	Yes	No
1326	2009	Severi, S.; Heck, J.; Chou, T.-K.A.; Belov, N.; Park, J.-S.; Harrar, D.; Jain, A.; Van Hoof, R.; Du Bois, B.; De Coster, J.; Pedreira, O.V.; Willegems, M.; Vaes, J.; Jamieson, G.; Haspeslagh, L.; Adams, D.; Rao, V.; Decoutere, S.; Witvrouw, A.	CMOS-integrated poly-sige cantilevers with read/write system for probe storage device	TRANSDUCERS 2009 - 15th International Conference on Solid-State Sensors, Actuators and Microsystems	No
1327	1997	Shah, J.J.; Nagpal, T.	Urban air quality management strategy in Asia: Jakarta report	World Bank Technical Paper	No
1328	1997	Shah, J.J.; Nagpal, T.	Urban air quality management strategy in Asia: greater Mumbai report	World Bank Technical Paper	No
1329	1997	Shah, J.J.; Nagpal, T.	Urban air quality management strategy in Asia: Kathmandu Valley report	World Bank Technical Paper	No
1330	2016	Shah, N.S.; Khan, J.A.; Al-Muhtaseb, A.H.; Sayed, M.; Murtaza, B.; Khan, H.M.	Synergistic effects of HSO5− in the gamma radiation driven process for the removal of chlorendic acid: A new alternative for water treatment	Chemical Engineering Journal	No
1331	2008	Shakeri, M. S.; Dick, F. D.; Ayres, J. G.	Which agents cause reactive airways dysfunction syndrome (RADS)? A systematic review.	Occupational medicine (Oxford, England)	No
1332	2018	Shan, C.; Xu, Y.; Hua, M.; Gu, M.; Yang, Z.; Wang, P.; Lu, Z.; Zhang, W.; Pan, B.	Mesoporous Ce-Ti-Zr ternary oxide millispheres for efficient catalytic ozonation in bubble column	Chemical Engineering Journal	No
1333	2019	Shandilya, P.; Mittal, D.; Sudhaik, A.; Soni, M.; Raizada, P.; Saini, A.K.; Singh, P.	GdVO4 modified fluorine doped graphene nanosheets as dispersed photocatalyst for mitigation of phenolic compounds in aqueous environment and bacterial disinfection	Separation and Purification Technology	No
1334	2019	Shang, K.; Li, W.; Wang, X.; Lu, N.; Jiang, N.; Li, J.; Wu, Y.	Degradation of p-nitrophenol by DBD plasma/Fe2+/persulfate oxidation process	Separation and Purification Technology	No
1335	2020	Shao, J.; Zosky, G.R.; Wheeler, A.J.; Dharmage, S.; Dalton, M.; Williamson, G.J.; O'Sullivan, T.; Chappell, K.; Knibbs, L.D.; Johnston, F.H.	Exposure to air pollution during the first 1000 days of life and subsequent health service and medication usage in children	Environmental Pollution	No
1336	2006	Shaughnessy, R. J.; Haverinen-Shaughnessy, U.; Nevalainen, A.; Moschandreas, D.	A preliminary study on the association between ventilation rates in classrooms and student performance.	Indoor air	No
1337	2014	Shaughnessy, R.; Haverinen-Shaughnessy, U.; Whiteley, G.; Shakila, N.; Cole, E.	An assessment of effectiveness of cleaning critical surfaces in elementary schools	Indoor Air 2014 - 13th International Conference on Indoor Air Quality and Climate	No
1338	1991	Shchepaniak, V. M.; Shapiro, I. Ia; Nagornaia, A. M.	[The sanitary hygiene conditions of the work and morbidity characteristics of workers in the sulfur industry].	Gigiena truda i professional'nye zabolevaniia	No
1339	1991	Shchepaniak, V.M.; Shapiro, I.I.; Nagornaia, A.M.	The sanitary hygiene conditions of the work and morbidity characteristics of workers in the sulfur industry [Sanitarno-gigienicheskie usloviia truda i osobennosti zabolevaemosti rabochikh sernogo proizvodstva.]	Meditsina Truda I Promyshlennaya Ekologiya	No
1340	1977	Shcherbakov, G. G.	[Reasons for a growth in worker morbidity with temporary loss of work capacity and ways to decrease it in the manufacture of complex chemical compositions].	Gigiena i sanitariia	No
1341	1977	Shcherbakov, G.G.	Reasons for a growth in worker morbidity with temporary loss of work capacity and ways to decrease it in the manufacture of complex chemical compositions [Prichiny rosta i puti snizheniia zabolevaemosti rabochikh s vremennoǐ utratoǐ trudosposobnosti v proizvodstve slozhnykh kompozitsiǐ khimicheskikh]	Gigiena i sanitariia	No
1342	2021	Shen, T.; Shi, X.; Guo, J.; Li, J.; Yuan, S.	Photocatalytic removal of NO by light-driven Mn3O4/BiOCl heterojunction photocatalyst: Optimization and mechanism	Chemical Engineering Journal	No
1343	2020	Shen, T.; Zhang, X.; Lin, K.-Y.A.; Tong, S.	Solid base Mg-doped ZnO for heterogeneous catalytic ozonation of isoniazid: Performance and mechanism	Science of the Total Environment	No
1344	2017	Shen, W.; Wang, Y.; Zhan, J.; Wang, B.; Huang, J.; Deng, S.; Yu, G.	Kinetics and operational parameters for 1,4-dioxane degradation by the photoelectro-peroxone process	Chemical Engineering Journal	No
1345	2019	Shen, Z.; Bai, J.; Zhang, Y.; Li, J.; Zhou, T.; Wang, J.; Xu, Q.; Zhou, B.	Efficient purification and chemical energy recovery from urine by using a denitrifying fuel cell	Water Research	No
1346	2004	Shendell, D. G.; Prill, R.; Fisk, W. J.; Apte, M. G.; Blake, D.; Faulkner, D.	Associations between classroom CO2 concentrations and student attendance in Washington and Idaho.	Indoor air	No
1347	1971	Shepelin, O. P.	[Complex evaluation of the working conditions and state of health of workers of the ship-repair industry].	Gigiena i sanitariia	No
1348	1971	Shepelin, O.P.	Complex evaluation of the working conditions and state of health of workers of the ship-repair industry [Kompleksnaya otsenka usloviǐ truda i sostoianiia zdorov'ia sudoremontnoǐ promyshlennosti.]	Gigiena i sanitariia	No
1349	2002	Sherriff, A.; Golding, J.	Factors associated with different hygiene practices in the homes of 15 month old infants.	Archives of disease in childhood	No
1350	1969	Sherwood, R.J.	Miniature Air Samplers for Sulfur Dioxide	American Industrial Hygiene Association Journal	No
1351	2018	Shi, D.-C.; Hua, D.-X.; Lei, N.; Gao, F.; Wang, L.; Yan, Q.; Zhou, Y.	Research of Solar-Blind Ultraviolet Raman Lidar for Water Vapor Measurement Technology [日盲紫外域拉曼激光雷达探测大气水汽技术研究]	Guang Pu Xue Yu Guang Pu Fen Xi/Spectroscopy and Spectral Analysis	No
1352	2014	Shi, Feng; Shi, Jikui; Li, Yongfu	Mechanochemical phosphorylation and solubilisation of β-D-glucan from yeast Saccharomyces cerevisiae and its biological activities.	PloS one	No
1353	1999	Shimizu, M.; Anzai, I.	Measurement of airborne radon concentrations at several sites in a radioactivity research laboratory.	Journal of oral science	No
1354	2007	Shinnaka, S.; Kumakura, T.	A new initial-rotor-position estimation method for SPM synchronous motors using spatially rotating high-frequency voltage: A dynamic simulator approach taking flux saturation phenomena into account	Electrical Engineering in Japan (English translation of Denki Gakkai Ronbunshi)	No
1355	2004	Shinnaka, S.; Kumakura, T.	A New Initial-Rotor-Position Estimation Method for SPM Synchronous Motors Using Spatially Rotating High-Frequency Voltage: A Dynamic Simulator Approach Taking Flux Saturation Phenomena into Account	IEEJ Transactions on Industry Applications	No
1356	1996	Shipler, D. B.; Napier, B. A.; Farris, W. T.; Freshley, M. D.	Hanford Environmental Dose Reconstruction Project--an overview.	Health physics	No
1357	2013	Shirazi, Alireza; Mihandoost, Ehsan; Mohseni, Mehran; Ghazi-Khansari, Mahmoud; Rabie Mahdavi, Seied	Radio-protective effects of melatonin against irradiation-induced oxidative damage in rat peripheral blood.	Physica medica : PM : an international journal devoted to the applications of physics to medicine and biology : official journal of the Italian Association of Biomedical Physics (AIFB)	No
1358	1987	Shirokov, Iu G.; Slobodin, A. K.; Lazarenko, N. V.; Vialkin, A. A.	[Physiological and hygienic research on the work of operators of units for high-frequency welding of polymeric materials].	Gigiena truda i professional'nye zabolevaniia	No
1359	1987	Shirokov, Yu.G.; Slobodin, A.K.; Lazarenko, N.V.; Vyalkin, A.A.	Physiologic and Hygienic Study of the Work of Operators Engaged in High-Frequency Welding of Polymers. [FIZIOLOGO-GIGIENICHESKOE ISSLEDOVANIE TRUDA OPERATOROV USTANOVOK DLYA VYSOKOCHASTOTNOI SVARKI POLIMERNYKH MATERIALOV.]	Meditsina Truda I Promyshlennaya Ekologiya	No
1360	2018	Shu, Y.; Ji, J.; Xu, Y.; Deng, J.; Huang, H.; He, M.; Leung, D.Y.C.; Wu, M.; Liu, S.; Liu, S.; Liu, G.; Xie, R.; Feng, Q.; Zhan, Y.; Fang, R.; Ye, X.	Promotional role of Mn doping on catalytic oxidation of VOCs over mesoporous TiO2 under vacuum ultraviolet (VUV) irradiation	Applied Catalysis B: Environmental	No
1361	2018	Shu, Y.; Xu, Y.; Huang, H.; Ji, J.; Liang, S.; Wu, M.; Leung, D.Y.C.	Catalytic oxidation of VOCs over Mn/TiO2/activated carbon under 185 nm VUV irradiation	Chemosphere	No
1362	2005	Sichletidis, L.; Tsiotsios, I.; Gavriilidis, A.; Chloros, D.; Gioulekas, D.; Kottakis, I.; Pataka, A.	The effects of environmental pollution on the respiratory system of children in western Macedonia, Greece.	Journal of investigational allergology & clinical immunology	Yes	No
1363	2015	Siddiqi, Kamran; Huque, Rumana; Jackson, Cath; Parrott, Steve; Dogar, Omara; Shah, Sarwat; Thomson, Heather; Sheikh, Aziz	Children Learning About Secondhand Smoke (CLASS II): protocol of a pilot cluster randomised controlled trial.	BMJ open	No
1364	2004	Sigsgaard, T.; Schlünssen, V.	Occupational asthma diagnosis in workers exposed to organic dust	Annals of Agricultural and Environmental Medicine	No
1365	1998	Sih, T.	News from the Interamerican Association of Pediatric Otorhinolaryngology II IAPO's Congress, Sao Paulo, Brazil, September 1997 presidential address: On pollution	International Journal of Pediatric Otorhinolaryngology	No
1366	1997	Sih, T. M.	[Lower airways and pollution].	Jornal de pediatria	Yes	No
1367	2014	Silva Jiménez, E.N.; Toro, M.; Baíz, C.	Infiltration efficiency ozone lumbar paravertebral and trigger point treatment as adjuvant in patients with chronic low back pain and sciatica chronic myofascial pain syndrome or isolated accompanied by other diseases [Eficacia de la infiltración de ozono paravertebral lumbar y en puntos gatillos como coadyuvante del tratamiento en pacientes con dolor lumbar crónico y lumbociatalgia crónica en el…	Revista de la Sociedad Espanola del Dolor	No
1368	1994	Silva, F.; Moura, C.	Adsorption of environmentally important metal ions on solid particles. Part 1. Anodic stripping voltammetry in the presence of solid particles	The Analyst	No
1369	2021	Šimková, L.; Klíma, J.; Lušpai, K.; Malček, M.; Rockenbauer, A.	In situ simultaneous electrochemical ESR study of radicals generated from 2,2-dinitroethene-1,1-diamine (FOX-7). Intramolecular chemical exchange resulting in an alternation line-width effect	Journal of Magnetic Resonance	No
1370	1982	Simonova, N. I.	[Working conditions and the health status of workers in butyl rubber manufacture].	Gigiena truda i professional'nye zabolevaniia	No
1371	1982	Simonova, N.I.	Working Conditions and Health State of Workers Engaged in the Manufacture of Butyl Rubber. [USLOVIYA TRUDA I SOSTOYANIE ZDOROV'YA RABOTAYUSHCHIKH V PROIZVODSTVE BUTILKAUCHUKA.]	Meditsina Truda I Promyshlennaya Ekologiya	No
1372	2022	Singh, D.; Aryan, Y.; Chavan, D.; Tembhare, M.; Dikshit, A.K.; Kumar, S.	Mask consumption and biomedical waste generation rate during Covid-19 pandemic: A case study of central India	Environmental Research	No
1373	2018	Singleton, Rosalyn; Salkoski, Aaron J.; Bulkow, Lisa; Fish, Chris; Dobson, Jennifer; Albertson, Leif; Skarada, Jennifer; Ritter, Troy; Kovesi, Thomas; Hennessy, Thomas W.	Impact of home remediation and household education on indoor air quality, respiratory visits and symptoms in Alaska Native children.	International journal of circumpolar health	No
1374	2003	Skolimowski, Janusz; Kochman, Agata; Gebicka, Lidia; Metodiewa, Diana	Synthesis and antioxidant activity evaluation of novel antiparkinsonian agents, aminoadamantane derivatives of nitroxyl free radical.	Bioorganic & medicinal chemistry	No
1375	2021	Skröder, H.; Pettersson, H.; Norlén, F.; Gustavsson, P.; Rylander, L.; Albin, M.; Selander, J.	Occupational exposure to whole body vibrations and birth outcomes – A nationwide cohort study of Swedish women	Science of the Total Environment	No
1376	1981	Slater, R.C.; Douglas-Hamilton, D.H.	Electron-beam-initiated destruction of low concentrations of vinyl chloride in carrier gases	Journal of Applied Physics	No
1377	1989	Slattery, M. L.; Robison, L. M.; Schuman, K. L.; French, T. K.; Abbott, T. M.; Overall, J. C. Jr; Gardner, J. W.	Cigarette smoking and exposure to passive smoke are risk factors for cervical cancer.	JAMA	No
1378	1978	Smith, J. M.; Broadway, J. A.; Strong, A. B.	United States population dose estimates for iodine-131 in the thyroid after the Chinese atmospheric nuclear weapons tests.	Science (New York, N.Y.)	No
1379	1996	Smith, M. A.; Jalaludin, B.; Byles, J. E.; Lim, L.; Leeder, S. R.	Asthma presentations to emergency departments in western Sydney during the January 1994 Bushfires.	International journal of epidemiology	Yes	No
1380	2012	Solhi, M.; Saki, M.; Alimohammadi, I.; Haghani, H.	Effect of health education based on BASNEF pattern on use of personal protective respiratory equipment in Ahvaz carbon block factory workers, 2009	Iran Occupational Health	No
1381	2019	Solís, R.R.; Gimeno, O.; Rivas, F.J.; Beltrán, F.J.	Simulated solar driven photolytic ozonation for the oxidation of aqueous recalcitrant-to-ozone tritosulfuron. Transformation products and toxicity	Journal of Environmental Management	No
1382	2019	Solís, R.R.; Medina, S.; Gimeno, O.; Beltrán, F.J.	Solar photolytic ozonation for the removal of recalcitrant herbicides in river water	Separation and Purification Technology	No
1383	2014	Soltany-Rezaee-Rad, M.; Mottaghi-Dastjerdi, N.; Setayesh, N.; Roshandel, G.; Ebrahimifard, F.; Sepehrizadeh, Z.	Overexpression of FOXO3, MYD88, and GAPDH identified by suppression subtractive hybridization in esophageal cancer is associated with autophagy	Gastroenterology Research and Practice	No
1384	2018	Son, G.; Kim, D.-H.; Lee, J.S.; Kim, H.-I.; Lee, C.; Kim, S.-R.; Lee, H.	Synchronized methylene blue removal using Fenton-like reaction induced by phosphorous oxoanion and submerged plasma irradiation process	Journal of Environmental Management	No
1385	2021	Song, R.; Li, H.; Kang, Z.; Zhong, R.; Wang, Y.; Zhang, Y.; Qu, G.; Wang, T.	Surface plasma induced elimination of antibiotic-resistant Escherichia coli and resistance genes: Antibiotic resistance, horizontal gene transfer, and mechanisms	Separation and Purification Technology	No
1386	2019	Song, Z.; Dong, X.; Fang, J.; Xiong, C.; Wang, N.; Tang, X.	Improved photocatalytic degradation of perfluorooctanoic acid on oxygen vacancies-tunable bismuth oxychloride nanosheets prepared by a facile hydrolysis	Journal of Hazardous Materials	No
1387	2021	Song, Z.; Sun, J.; Wang, W.; Wang, Z.; Zhang, Y.; Xu, B.; Qi, F.	Stable synergistic decontamination and self-cleaning performance of powerful N-rGO catalytic ozonation membrane: Clustering effect of free electrons and role of interface properties	Applied Catalysis B: Environmental	No
1388	2022	Song, Z.; Sun, J.; Wang, Z.; Ma, J.; Liu, Y.; Rivas, F.J.; Beltrán, F.J.; Chu, W.; Robert, D.; Chen, Z.; Xu, B.; Qi, F.; Kumirska, J.; Siedlecka, E.M.; Ikhlaq, A.	Two-dimensional layered carbon-based catalytic ozonation for water purification: Rational design of catalysts and an in-depth understanding of the interfacial reaction mechanism	Science of the Total Environment	No
1389	2019	Song, Z.; Zhang, Y.; Liu, C.; Xu, B.; Qi, F.; Yuan, D.; Pu, S.	Insight into [rad]OH and O2 [rad]− formation in heterogeneous catalytic ozonation by delocalized electrons and surface oxygen-containing functional groups in layered-structure nanocarbons	Chemical Engineering Journal	No
1390	2018	Soriano, Aida; Kozusznik, Malgorzata W.; Peiró, José M.; Mateo, Carolina	Mediating role of job satisfaction, affective well-being, and health in the relationship between indoor environment and absenteeism: Work patterns matter!	Work (Reading, Mass.)	No
1391	2018	Souza, L.M.; Tose, L.V.; Cardoso, F.M.R.; Fleming, F.P.; Pinto, F.E.; Kuster, R.M.; Filgueiras, P.R.; Vaz, B.G.; Romão, W.	Evaluating the effect of ion source gas (N2, He, and synthetic air) on the ionization of hydrocarbon, condensed aromatic standards, and paraffin fractions by APCI(+)FT-ICR MS	Fuel	No
1392	2014	Sparks, C.A.; Jones, H.D.	Genetic transformation of wheat via particle bombardment	Methods in Molecular Biology	No
1393	2015	Stafford, T.M.	Indoor air quality and academic performance	Journal of Environmental Economics and Management	No
1394	2012	Stanković, Aleksandra; Nikolić, Maja; Arandelović, Mirjana	Exposure to environmental tobacco smoke and absence from work in women in Nis, Serbia.	Central European journal of public health	No
1395	1993	Stenstrom, R.; Bernard, P. A.; Ben-Simhon, H.	Exposure to environmental tobacco smoke as a risk factor for recurrent acute otitis media in children under the age of five years.	International journal of pediatric otorhinolaryngology	No
1396	1983	Sterling, E.; Sterling, T.	The impact of different ventilation levels and fluorescent lighting types on building illness: an experimental study.	Canadian journal of public health = Revue canadienne de sante publique	No
1397	1991	Sterling, T. D.; Collett, C.; Rumel, D.	[Epidemiology of "sick buildings"].	Revista de saude publica	No
1398	1991	Sterling, T.D.; Collett, C.; Rumel, D.	Epidemiology of "sick buildings" [A epidemiologia dos "edifícios doentes".]	Revista de saúde pública	No
1399	1991	Sterling, Theodor D; Collett, Chris; Rumel, Davi	A epidemiologia dos "edifícios doentes"	Rev. saúde pública	No
1400	1987	Stewart, G. A.; Holt, P. G.	Immunogenicity and tolerogenicity of a major house dust mite allergen, Der p I from Dermatophagoides pteronyssinus, in mice and rats.	International archives of allergy and applied immunology	No
1401	2017	Stingone, Jeanette A.; McVeigh, Katharine H.; Claudio, Luz	Early-life exposure to air pollution and greater use of academic support services in childhood: a population-based cohort study of urban children.	Environmental health : a global access science source	Yes	No
1402	2004	Stipić-Marković, Asja; Pevec, Branko; Radulović Pevec, Mira; Custović, Adnan; Predović, Jurica	Allergic diseases in relationship with environmental factors in a population of school children in Zagreb, Croatia.	Arhiv za higijenu rada i toksikologiju	Yes	No
1403	1986	Stockwell, W.R.	A homogeneous gas phase mechanism for use in a regional acid deposition model	Atmospheric Environment (1967)	No
1404	1965	Storruste, A.; Reistad, A.; Rudjord, T.; Dahler, A.; Liestöl, I.	Measurement of environmental gamma radiation in Norwegian houses	Health Physics	No
1405	2012	Stosić, Ljiljana; Milutinović, Suzana; Lazarević, Konstansa; Blagojević, Ljiljana; Tadić, Ljiljana	Household environmental tobacco smoke and respiratory diseases among children in Nis (Serbia).	Central European journal of public health	No
1406	2020	Stotts, Angela L.; Northrup, Thomas F.; Green, Charles; Suchting, Robert; Hovell, Melbourne F.; Khan, Amir; Villarreal, Yolanda R.; Schmitz, Joy M.; Velasquez, Mary M.; Hammond, S. Katharine; Hoh, Eunha; Tyson, Jon	Reducing Tobacco Smoke Exposure in High-Risk Infants: A Randomized, Controlled Trial.	The Journal of pediatrics	No
1407	2013	Stotts, Angela L.; Northrup, Thomas F.; Schmitz, Joy M.; Green, Charles; Tyson, Jon; Velasquez, Mary M.; Khan, Amir; Hovell, Melbourne F.	Baby's Breath II protocol development and design: a secondhand smoke exposure prevention program targeting infants discharged from a neonatal intensive care unit.	Contemporary clinical trials	No
1408	1998	Strachan, D. P.; Cook, D. G.	Health effects of passive smoking. 6. Parental smoking and childhood asthma: longitudinal and case-control studies.	Thorax	No
1409	1998	Strachan, D.P.; Cook, D.G.	Parental smoking and childhood asthma: Longitudinal and case-control studies	Thorax	No
1410	1977	Stranden, E.	Population doses from environmental gamma radiation in Norway	Health Physics	No
1411	1979	Stranden, E.; Berteig, L.; Ugletveit, F.	A study on radon in dwellings	Health Physics	No
1412	2004	Strawhacker, MaryAnn Tapper; Wellendorf, Joyce	Caring for children with cystic fibrosis: a collaborative clinical and school approach.	The Journal of school nursing : the official publication of the National Association of School Nurses	No
1413	2017	Su, T.; Miao, J.-F.; Wang, Y.-H.	Impact of radiative transfer parameterizations on simulated sea breeze thunderstorm over the Hainan Island	Acta Geophysica Sinica	No
1414	2014	Suárez-Medina, R.; Venero-Fernández, S.J.; de la Mora-Faife, E.; García-García, G.; del Valle-Infante, I.; Gómez-Marrero, L.; Fabré-Ortiz, D.; Fundora-Hernández, H.; Venn, A.; Britton, J.; Fogarty, A.W.; Menocal-Heredia, L.; Caraballos-Sánchez, Y.; Quintana, R.; Rodríguez-Bertheau, A.M.; Rosado-García, F.M.; Carmen-Hinojosa, M.; Varona-Pérez, P.; Rivero, R.; Muñoz-Pérez, J.; González-Morfa, C.; Z…	Risk factors for eczema in infants born in Cuba: A population-based cross-sectional study	BMC Dermatology	No
1415	1994	Sukhova, T. I.; Sobolev, A. I.	[The assessment of combined exposure to radiation and chemical factors based on the study of the morbidity of personnel in radiation-chemical manufacture].	Meditsina truda i promyshlennaia ekologiia	No
1416	1994	Sukhova, T.I.; Sobolev, A.I.	Combined exposure to radiation and chemicals, evaluated by analysis of morbidity among workers in radiation chemistry production	Meditsina Truda I Promyshlennaya Ekologiya	No
1417	2013	Sumesh, C. G.; Kumar, A. Vinod; Tripathi, R. M.; Puranik, V. D.	Comparison study and thoron interference test of different radon monitors.	Radiation protection dosimetry	No
1418	2020	Sun, B.; Wang, Y.; Xiang, Y.; Shang, C.	Influence of pre-ozonation of DOM on micropollutant abatement by UV-based advanced oxidation processes	Journal of Hazardous Materials	No
1419	2019	Sun, J.; Bu, L.; Chen, S.; Lu, X.; Wu, Y.; Shi, Z.; Zhou, S.	Oxidation of Microcystic-LR via the solar/chlorine process: Radical mechanism, pathways and toxicity assessment	Ecotoxicology and Environmental Safety	No
1420	2021	Sun, J.; Liu, L.; Yang, F.	Electro-enhanced chlorine-mediated ammonium nitrogen removal triggered by an optimized catalytic anode for sustainable saline wastewater treatment	Science of the Total Environment	No
1421	2006	Sun, W.; Lu, B.	Characterisation of proton-irradiated 65PMN-35PT/P(VDF-TrFE) 0-3 composites	Materials Science and Engineering B: Solid-State Materials for Advanced Technology	No
1422	2013	Sun, X.; Saadat, O.I.; Chen, J.; Zhang, E.X.; Cui, S.; Palacios, T.; Fleetwood, D.M.; Ma, T.P.	Total-ionizing-dose radiation effects in AlGaN/GaN HEMTs and MOS-HEMTs	IEEE Transactions on Nuclear Science	No
1423	2019	Sun, X.; Wu, C.; Zhou, Y.; Han, W.	Using DOM fraction method to investigate the mechanism of catalytic ozonation for real wastewater	Chemical Engineering Journal	No
1424	2009	Sun, Y.; Heng, B.H.; Seow, Y.T.; Seow, E.	Forecasting daily attendances at an emergency department to aid resource planning	BMC Emergency Medicine	No
1425	2011	Sun, Y.; Sundell, J.	On the associations between day care attendance and asthma and allergy among children in Northeast Texas	12th International Conference on Indoor Air Quality and Climate 2011	No
1426	2005	Sun, Y.; Tian, S.	Dielectric properties of (Pb, La) (Zr, Sn, Ti)O3 ceramic and PLZST/polyvinylidene fluoride-trifluoroethylene composite	Kuei Suan Jen Hsueh Pao/ Journal of the Chinese Ceramic Society	No
1427	2021	Sun, Z.; Ma, J.; Liu, Y.; Wang, H.; Cao, W.; Zhu, N.; Lou, Z.	Mineralization of refractory organics in oil refinery wastewater by the catalytic ozonation with magnetic praseodymium-catalysts: Catalytic performances and mechanisms	Separation and Purification Technology	No
1428	2016	Sutovska, Martina; Kocmalova, Michaela; Franova, Sona; Vakkalanka, Swaroop; Viswanadha, Srikant	Pharmacodynamic evaluation of RP3128, a novel and potent CRAC channel inhibitor in guinea pig models of allergic asthma.	European journal of pharmacology	No
1429	1998	Suwanprateeb, J.; Tanner, K.E.; Turner, S.; Bonfield, W.	Influence of sterilization by gamma irradiation and of thermal annealing on creep of hydroxyapatite-reinforced polyethylene composites	Journal of Biomedical Materials Research	No
1430	1980	Suzuki, N.; Nishimura, K.; Tokunaga, O.	Radiation treatment of exhaust gases, (XII): No removal in moist NO-SO2-O2-N2 mixtures containing NH3	Journal of Nuclear Science and Technology	No
1431	1982	Svidovyĭ, V. I.; Kaneta, M. N.	[Hygienic evaluation of the working conditions of female workers in rope and cable manufacture].	Gigiena i sanitariia	No
1432	1973	Szymczykiewicz, K.	Chronic non specific respiratory diseases in Polish industry [PROBLEM PRZEWLEKLYCH NIESWOISTYCH CHOROB DROG ODDECHOWYCH (PNCDO) W PRZEMYSLE POLSKIM]	Medycyna Pracy	No
1433	1970	Szymczykiewicz, K. E.; Kunski, H.; Gielec, L.	Clinical evaluation of the respiratory system in cotton workers.	Polish medical science and history bulletin	No
1434	2009	Takeda, N.; Maghni, K.; Daigle, S.; L'Archevêque, J.; Castellanos, L.; Al-Ramli, W.; Malo, J.-L.; Hamid, Q.	Long-term pathologic consequences of acute irritant-induced asthma	Journal of Allergy and Clinical Immunology	No
1435	1993	Takeuchi, Nobuo; Okumura, Hiroshi; Sugita, Tadashi; Matsumoto, Hironori; Kuwashima, Shigesumi; Yamaguchi, Satoshi	Diode-pumped YAG portable lidar for field monitoring	International Geoscience and Remote Sensing Symposium (IGARSS)	No
1436	1993	Talmore, Eli T.	Ozone probe: UV whiskbroom scanning spectro-radiometer for earth albedo measurements from space	Proceedings of SPIE - The International Society for Optical Engineering	No
1437	2020	Tan, C.; Cui, X.; Sun, K.; Xiang, H.; Du, E.; Deng, L.; Gao, H.	Kinetic mechanism of ozone activated peroxymonosulfate system for enhanced removal of anti-inflammatory drugs	Science of the Total Environment	No
1438	2021	Tan, C.; Sun, K.; Cui, X.; Sheng, T.; Xu, T.; Gao, H.	Kinetic degradation of anti-inflammatory drugs in ozone combined free active chlorine system	Separation and Purification Technology	No
1439	2019	Tan, C.; Xu, Q.; Zhang, H.; Liu, Z.; Ren, S.; Li, H.	Enhanced removal of coumarin by a novel O3/SPC system: Kinetic and mechanism	Chemosphere	No
1440	2017	Tan, X.; Wan, Y.; Huang, Y.; He, C.; Zhang, Z.; He, Z.; Hu, L.; Zeng, J.; Shu, D.	Three-dimensional MnO2 porous hollow microspheres for enhanced activity as ozonation catalysts in degradation of bisphenol A	Journal of Hazardous Materials	No
1441	2007	Tanaka, Toshiki; Huang, Xuan; Jorgensen, Ellen; Gietl, Diana; Traganos, Frank; Darzynkiewicz, Zbigniew; Albino, Anthony P.	ATM activation accompanies histone H2AX phosphorylation in A549 cells upon exposure to tobacco smoke.	BMC cell biology	No
1442	2022	Tang, B.; Li, M.; Wang, X.; Li, B.; Fu, D.; Sun, X.; Han, Q.; Zou, J.; Qi, H.	Formation of persistent free radicals and reactive chlorine species during photochemical processes of Polychlorophenols: Effect of temperature, humidity and particles	Chemical Engineering Journal	No
1443	2018	Tang, L.; Lyu, G.-X.; Mao, W.; Xue, Y.-C.; Li, L.; Jia, C.-T.; Wu, M.-H.	Synergistic effects between hydroxyl radicals and hydrated electrons on strengthening decomposition of an s-triazine compound: A combined experimental and theoretical study	Chemosphere	No
1444	2018	Tarokhian, Hanieh; Rahimi, Hossein; Mosavat, Arman; Shirdel, Abbas; Rafatpanah, Houshang; Akbarin, Mohammad Mehdi; Bari, Alireza; Ramezani, Samaneh; Rezaee, Seyed Abdolrahim	HTLV-1-host interactions on the development of adult T cell leukemia/lymphoma: virus and host gene expressions.	BMC cancer	No
1445	1984	Taylor, P.R.; Dell'Acqua, B.J.; Baptiste, M.S.	Illness in an office building with limited fresh air access	Journal of Environmental Health	No
1446	2018	Tazinya, A.A.; Halle-Ekane, G.E.; Mbuagbaw, L.T.; Abanda, M.; Atashili, J.; Obama, M.T.	Risk factors for acute respiratory infections in children under five years attending the Bamenda Regional Hospital in Cameroon	BMC Pulmonary Medicine	No
1447	2018	Tazinya, Alexis A.; Halle-Ekane, Gregory E.; Mbuagbaw, Lawrence T.; Abanda, Martin; Atashili, Julius; Obama, Marie Therese	Risk factors for acute respiratory infections in children under five years attending the Bamenda Regional Hospital in Cameroon.	BMC pulmonary medicine	No
1448	2006	Teach, Stephen J.; Crain, Ellen F.; Quint, Deborah M.; Hylan, Michelle L.; Joseph, Jill G.	Improved asthma outcomes in a high-morbidity pediatric population: results of an emergency department-based randomized clinical trial.	Archives of pediatrics & adolescent medicine	No
1449	1998	Teculescu, D. B.; Sauleau, E. A.; Massin, N.; Bohadana, A. B.; Buhler, O.; Benamghar, L.; Mur, J. M.	Sick-building symptoms in office workers in northeastern France: a pilot study.	International archives of occupational and environmental health	No
1450	1989	Teculescu, D.; Pham, Q. T.; Aubry, C.; Chau, N.; Viaggi, M. N.; Henquel, J. C.; Manciaux, M.	[Respiratory health of children and atmospheric pollution. II. Ventilatory function].	Revue des maladies respiratoires	No
1451	1973	Teculescu, D.; Racoveanu, C.; Manicatide, M.; Nicolescu, V.	[Smoking as a risk factor in chronic bronchitis].	Studii si cercetari de medicina interna	No
1452	1973	Teculescu, D.; Racoveanu, C.; Manicatide, M.; Nicolescu, V.	Smoking as a risk factor in chronic bronchitis [Fumatul ca factor de risc în bronşita cronicǎ.]	Studii si cercetari de medicina interna	No
1453	2003	Tekbaş, O.F.; Vaizoǧlu, S.A.; Güleç, M.; Güler, Ç.	Effect of smoking on the level of ionising radiation in student rooms	Indoor and Built Environment	No
1454	2006	Terzano, C.; Allegra, L.	Effects of atmospheric gaseous pollution and fine particles on respiratory and cardiovascular function and disease [Effetti degli inquinanti gasosi e del particolato atmosferico sulla funzionalità e sulla patologia respiratoria e cardiovascolare]	GIMT - Giornale Italiano delle Malattie del Torace	Yes	No
1455	1976	Tessier, J. F.; Faugere, J. G.; Coudray, P.; Bernadou, M.; Serisé, M.; Gachie, J. P.; Fréour, P.	[Attempt of correlation between the data on atmospheric pollution in Bordeaux and school absenteeism of children due to broncho-respiratory causes].	Broncho-pneumologie	Yes	Yes	No	Repetition of articles or data
1456	1977	Tessier, J.F.; Coudray, P.; Bernadou, M.	Atmospheric pollution in Bordeaux and absenteeism in schoolchildren due to respiratory causes [LA POLLUTION ATMOSPHERIQUE A BORDEAUX ET LES ABSENCES POUR CAUSE RESPIRATOIRE DES ENFANTS D'AGE SCOLAIRE]	Bordeaux Medical	Yes	Yes	No	Articles not available in full-text
1457	1976	Tessier, J.F.; Faugere, J.G.; Coudray, P.; Bernadou, M.; Serisé, M.; Gachie, J.P.; Fréour, P.	Attempt of correlation between the data on atmospheric pollution in Bordeaux and school absenteeism of children due to broncho-respiratory causes [Essai de corrélation entre les données de la pollution atmosphérique à Bordeaux et les absences scolaires des enfants pour cause broncho-respiratoire]	Broncho-pneumologie	Yes	Yes	No	Articles not available in full-text
1458	2020	Testi, D.; Franco, A.; Conti, P.; Bartoli, C.	Clustering of educational building load data for defining healthy and energy-efficient management solutions of integrated HVAC systems	E3S Web of Conferences	No
1459	2017	Teuvov, A.A.; Baziev, A.M.; Lovpache, Z.N.; Teunikova, I.S.; Chudopal, S.M.	Ozone therapy in the comprehensive treatment of diabetic foot syndrome	Biomedical and Pharmacology Journal	No
1460	2015	Tewari, Sanjay; Brousse, Valentine; Piel, Frédéric B.; Menzel, Stephan; Rees, David C.	Environmental determinants of severity in sickle cell disease.	Haematologica	No
1461	2001	Texier, C.; Iti, C.; Servi, H.; Gressier, V.; Bolognese-Milsztajn, T.	Study of the photon radiation performance of electronic personal dosemeters	Radiation Protection Dosimetry	No
1462	2014	Thakur, Neeta; Martin, Melissa; Castellanos, Elizabeth; Oh, Sam S.; Roth, Lindsey A.; Eng, Celeste; Brigino-Buenaventura, Emerita; Davis, Adam; Meade, Kelley; LeNoir, Michael A.; Farber, Harold J.; Thyne, Shannon; Sen, Saunak; Bibbins-Domingo, Kirsten; Borrell, Luisa N.; Burchard, Esteban G.	Socioeconomic status and asthma control in African American youth in SAGE II.	The Journal of asthma : official journal of the Association for the Care of Asthma	No
1463	2014	Tham, R.; Dharmage, S.C.; Taylor, P.E.; Katelaris, C.H.; Vicendese, D.; Abramson, M.J.; Erbas, B.	Outdoor fungi and child asthma health service attendances	Pediatric Allergy and Immunology	No
1464	2009	Tham, R.; Erbas, B.; Akram, M.; Dennekamp, M.; Abramson, M.J.	The impact of smoke on respiratory hospital outcomes during the 2002-2003 bushfire season, Victoria, Australia	Respirology	No
1465	2018	Theodorou, Panagiotis; Radzevičiūtė, Rita; Kahnt, Belinda; Soro, Antonella; Grosse, Ivo; Paxton, Robert J.	Genome-wide single nucleotide polymorphism scan suggests adaptation to urbanization in an important pollinator, the red-tailed bumblebee (Bombus lapidarius L.).	Proceedings. Biological sciences	No
1466	2018	Theodosi, C.; Panagiotopoulos, C.; Nouara, A.; Zarmpas, P.; Nicolaou, P.; Violaki, K.; Kanakidou, M.; Sempéré, R.; Mihalopoulos, N.	Sugars in atmospheric aerosols over the Eastern Mediterranean	Progress in Oceanography	No
1467	1978	Thiess, A. M.; Friedheim, M.	Morbidity among persons employed in styrene production, polymerization and processing plants.	Scandinavian journal of work, environment & health	No
1468	2015	Thompson, Alexander G.; Leite, M. Isabel; Lunn, Michael P.; Bennett, David L. H.	Whippits, nitrous oxide and the dangers of legal highs.	Practical neurology	No
1469	2018	Thompson, Lisa M.; Diaz-Artiga, Anaité; Weinstein, John R.; Handley, Margaret A.	Designing a behavioral intervention using the COM-B model and the theoretical domains framework to promote gas stove use in rural Guatemala: a formative research study.	BMC public health	No
1470	2021	Tian, X.; Zhu, J.; Tang, M.; Wang, D.; Nie, Y.; Yang, L.; Dai, C.; Yang, C.; Lu, L.	Surface acidity and basicity of Mg/Al hydrotalcite for 2, 4-dichlorophenoxyacetic acid degradation with ozone: Mineralization, mechanism, and implications to practical water treatment	Journal of Hazardous Materials	No
1471	2004	Tidblad, J.; Mikhajlov, A.A.; Henriksen, J.; Kucera, V.	Improved prediction of ozone levels in urban and rural atmospheres	Zashchita Metallov	No
1472	1979	Tillaev, S. R.	[Physiological and hygienic evaluation of the working conditions and morbidity among workers engaged in the manufacture of canning tins].	Gigiena truda i professional'nye zabolevaniia	No
1473	1979	Tillaev, S.R.	Physiological and hygienic evaluation of the working conditions and morbidity among workers engaged in the manufacture of canning tins [Fiziologo-gigienicheskaia otsenka usloviǐ truda i zabolevaemost' rabochikh, zaniatykh v proizvodstve zhestianoǐ konservnoǐ tary.]	Meditsina Truda I Promyshlennaya Ekologiya	No
1474	2009	Ting, T.O.; Ting, H.C.	Attendance taking based on seating plan method (SPM)	2009 International Conference on Engineering Education, ICEED2009 - Embracing New Challenges in Engineering Education	No
1475	1988	Todea, A.; Preda, V.; Butoi, M.	[Correlation of the level of exposure to silicotic dusts and the health status of a group of workers in the manufacture of refractory products in the metallurgy industry].	La Sante publique	No
1476	1978	Tokunaga, O.; Nishimura, K.; Machi, S.; Washino, M.	Radiation treatment of exhaust gases-I. Oxidation of NO and reduction of NO2	The International Journal Of Applied Radiation And Isotopes	No
1477	1999	Tomasi, C.; Vitale, V.; Lupi, A.; Cacciari, A.; Marani, S.	Variations in the outgoing flux of solar radiation caused by aerosol particles during the clear column experiment	Journal of Aerosol Science	No
1478	2000	Torres, V.M.	Indoor air quality in schools	EM: Air and Waste Management Association's Magazine for Environmental Managers	No
1479	2017	Tošić-Pajić, J.; Šeklić, D.; Radenković, J.; Marković, S.; Čukić, J.; Baskić, D.; Popović, S.; Todorović, M.; Sazdanović, P.	Augmented oxidative stress in infertile women with persistent chlamydial infection	Reproductive Biology	No
1480	1972	Tóth, Á.	Determining the respiratory dosage from raa, rab and rac inhaled by the population in hungary	Health Physics	No
1481	2000	Towns, S.; Wong, M.	Assessment of the child with recurrent respiratory infections.	Australian family physician	No
1482	2016	Toyinbo, O.; Matilainen, M.; Turunen, M.; Putus, T.; Shaughnessy, R.; Haverinen-Shaughnessy, U.	Modeling associations between principals’ reported indoor environmental quality and students’ self-reported respiratory health outcomes using GLMM and ZIP models	International Journal of Environmental Research and Public Health	No
1483	2012	Trakultivakorn, M.	Economic burden of asthma in Thailand	Asian Pacific Journal of Allergy and Immunology	No
1484	1993	Treacy, M.M.J.; Bisher, M.E.; Jacobson, A.J.	Hollow-cone analysis of intercalated particles in layered H(Ca2Nan-3NbnO3n+1) materials	Proceedings - Annual Meeting, Microscopy Society of America	No
1485	2008	Trindade, Sergio Henrique Kiemle; Macchione, Mariângela; Guimarães, Eliane Tigre; Trindade, Inge Elly Kiemle; Saldiva, Paulo Hilário Nascimento; Lorenzi-Filho, Geraldo	Nasal mucus transportability in children with cleft palate.	International journal of pediatric otorhinolaryngology	No
1486	1963	Trutnovsky, H.	Über eine Schnellmethode zur Stickstoffbestimmung	Fresenius' Zeitschrift für Analytische Chemie	No
1487	2013	Tsukinoki, R.; Murakami, Y.	Non-communicable disease epidemic: epidemiology in action (EuroEpi 2013 and NordicEpi 2013): Aarhus, Denmark from 11 August to 14 August 2013	European Journal of Epidemiology	No
1488	2017	Tugaoen, H.O.; Garcia-Segura, S.; Hristovski, K.; Westerhoff, P.	Challenges in photocatalytic reduction of nitrate as a water treatment technology	Science of the Total Environment	No
1489	1983	Turco, R. P.; Toon, O. B.; Ackerman, T. P.; Pollack, J. B.; Sagan, C.	Nuclear winter: global consequences of multple nuclear explosions.	Science (New York, N.Y.)	No
1490	1983	Turco, R.P.; Toon, O.B.; Ackerman, T.P.; Pollack, J.B.; Sagan, C.	Nuclear winter: Global consequences of multiple nuclear explosions	Science	No
1491	2013	Turner, Lyle R.; Connell, Des; Tong, Shilu	The effect of heat waves on ambulance attendances in Brisbane, Australia.	Prehospital and disaster medicine	No
1492	2012	Turner, Lyle R.; Connell, Des; Tong, Shilu	Exposure to hot and cold temperatures and ambulance attendances in Brisbane, Australia: a time-series study.	BMJ open	No
1493	2013	Turnovska, T.; Kubateva, M.; Stefanova, S.; Toseva, E.	Impact of automobile transport pollution on the quality of life in the town of Smolyan	Archives of the Balkan Medical Union	No
1494	2014	Ulbricht, Sabina; Holdys, Josefine; Meyer, Christian; Kastirke, Nadin; Haug, Severin; John, Ulrich	Predictors of indoor smoking at young children's homes--a cross-sectional study.	European journal of pediatrics	No
1495	2015	Ulbricht, Sabina; Unger, Friederike; Groß, Stefan; Nauck, Matthias; Meyer, Christian; John, Ulrich	Factors associated with secondhand smoke exposure prevalence and secondhand smoke level of children living with parental smokers: a cross sectional study.	Journal of community health	No
1496	2012	Umosekhaimhe, G.O.; Igbafe, A.I.	Effect of flare stack radiation on the mixing height over Olorunsogo area of Ogun State, Nigeria	Advanced Materials Research	No
1497	2019	Ur Rehman, S.W.; Wang, H.; Yao, W.; Deantes-Espinosa, V.M.; Wang, B.; Huang, J.; Deng, S.; Yu, G.; Wang, Y.	Ozonation of the algaecide irgarol: Kinetics, transformation products, and toxicity	Chemosphere	No
1498	1981	Ust'iantsev, S. L.	[Comparative hygienic evaluation of the acid and dry methods of manufacturing fluorine salts].	Gigiena truda i professional'nye zabolevaniia	No
1499	1981	Ust'yantsev, S.L.	Comparative Hygienic Evaluation of Acid and Dry Methods of Fluorine Salts Manufacture. [SRAVNI℡'NAYA GIGIENICHESKAYA OTSENKA KISLOTNOGO I SUKHOGO SPOSOBOV PROIZVODSTVA FTORSOLEI.]	Meditsina Truda I Promyshlennaya Ekologiya	No
1500	2021	Vakalis, D.; Lepine, C.; MacLean, H.L.; Siegel, J.A.	Can green schools influence academic performance?	Critical Reviews in Environmental Science and Technology	No
1501	2017	Valeriani, F.; Protano, C.; Vitali, M.; Romano Spica, V.	Swimming pool attendance during childhood and development of asthma: Reply	Pediatrics International	No
1502	2017	Valeriani, Federica; Protano, Carmela; Vitali, Matteo; Romano Spica, Vincenzo	Swimming attendance during childhood and development of asthma: Meta-analysis.	Pediatrics international : official journal of the Japan Pediatric Society	No
1503	2013	Vallakati, Ajay; Reddy, Yeruva Madhu; Emert, Martin; Janga, Pramod; Mansour, Moussa C.; Heist, E. Kevin; Pimentel, Rhea; Dendi, Raghuveer; Atkins, Donita; Bommana, Sudharani; Mahapatra, Srijoy; Heard, Michael; Ruskin, Jeremy; Berenbom, Loren; Dawn, Buddhadeb; Lakkireddy, Dhanunjaya	Impact of nonfluoroscopic MediGuide™ tracking system on radiation exposure in radiofrequency ablation procedures (LESS-RADS registry)-an initial experience.	Journal of interventional cardiac electrophysiology : an international journal of arrhythmias and pacing	No
1504	2021	van den Toren, Suzanne J.; van Grieken, Amy; Raat, Hein	Associations of socio-demographic characteristics, well-being, school absenteeism, and substance use with recreational nitrous oxide use among adolescents: A cross-sectional study.	PloS one	No
1505	1976	van der Lende, R.; Huygen, C.; Jansen-Koster, E. J.; Knijpstra, S.; Peset, R.; Quanger, P. H.; Wolfs, E. H.; Orie, N. G.	[Chronic and acute effects of atmospheric pollution on the human respiratory tract (results of epidemiologic studies in Holland)].	Bulletin of the International Union against Tuberculosis	Yes	Yes	No	Repetition of articles or data
1506	1976	van der Lende, R.; Huygen, C.; Jansen-Koster, E.J.; Knijpstra, S.; Peset, R.; Quanger, P.H.; Wolfs, E.H.; Orie, N.G.	Chronic and acute effects of atmospheric pollution on the human respiratory tract (results of epidemiologic studies in Holland) [Effets chroniques et aigus de la pollution atmosphérique sur les voies respiratoires humaines (résultats d'études épidémiologiques en Hollande).]	Bulletin of the International Union against Tuberculosis	Yes	Yes	No	Articles not available in full-text
1507	1975	van Der Lende, R.; Huygen, C.; Jansen-Koster, E.J.; Knijpstra, S.; Peset, R.; Quanjer, P.; Wolfs, E.H.; Orie, N.G.	The lungs and air pollution; results of an epidemiological study in the Netherlands [LUNGE UND UMWELTVERSCHMUTZUNG: ERGEBNISSE EINER EPIDEMIOLOGISCHEN UNTERSUCHUNG IN DEN NIEDERLANDEN]	PRAX.PNEUMOL.	Yes	Yes	No	Articles not available in full-text
1508	2020	van Ingen, Gijs; le Clercq, Carlijn M. P.; Touw, Carolina E.; Duijts, Liebeth; Moll, Henriette A.; Jaddoe, Vincent W. V.; Raat, Hein; Baatenburg de Jong, Robert J.; van der Schroeff, Marc P.	Environmental determinants associated with acute otitis media in children: a longitudinal study.	Pediatric research	No
1509	2016	Vander Wal, R.L.; Abrahamson, J.	Source identification for non-volatile particulate matter by laser derivatization	Environmental Division 2016 - Core Programming Area at the 2016 AIChE Annual Meeting	No
1510	2016	Vanparijs, Jef; Int Panis, Luc; Meeusen, Romain; de Geus, Bas	Characteristics of bicycle crashes in an adolescent population in Flanders (Belgium).	Accident; analysis and prevention	No
1511	1994	Vargas Catalán, N. A.; Díaz Amor, P.; Zuleta Quiroz, A.; López Bravo, I. M.; Venegas Silva, V.	[Day care attendance: impact on acute lower respiratory disease in children under 2 years old].	Revista medica de Chile	No
1512	1994	Vargas Catalán, N.A.; Díaz Amor, P.; Zuleta Quiroz, A.; López Bravo, I.M.; Venegas Silva, V.	Day care attendance: impact on acute lower respiratory disease in children under 2 years old [Cuidado en sala cuna: impacto sobre la patología respiratoria aguda baja del menor de 2 años.]	Revista médica de Chile	No
1513	1994	Vargas Catalán, Nelson; Díaz Amor, Patricia; Zuleta Quiroz, Antonio; López Bravo, Ilse; Venegas Silva, Viviana	Cuidado en sala cuna: impacto sobre la patología respiratoria aguda baja del menor de 2 años	Rev. méd. Chile	No
1514	2008	Varjão, M.S.; De Brito Alves, D.; De Souza Andrade-Filho, A.; Castro Filho, B.G.	Neurological disorders of HTLV-1 carriers patients taken care of on the clinic of neurology of the escola bahiana de medicina e saud́e pública (EBMSP) HTLV center [Alterações neurológicas dos pacientes portadores de HTLV-1 atendidos no ambulatório de neurologia do centro de HTLV da escola bahiana de medicina e saúde pública (EBMSP)]	Revista Brasileira de Neurologia e Psiquiatria	No
1515	1969	Verma, M. P.; Schilling, F. J.; Becker, W. H.	Epidemiological study of illness absences in relation to air pollution.	Archives of environmental health	Yes	Yes	No	Lack of association values in the reports
1516	2015	Vienneau, Danielle; Perez, Laura; Schindler, Christian; Lieb, Christoph; Sommer, Heini; Probst-Hensch, Nicole; Künzli, Nino; Röösli, Martin	Years of life lost and morbidity cases attributable to transportation noise and air pollution: A comparative health risk assessment for Switzerland in 2010.	International journal of hygiene and environmental health	No
1517	1988	Vilisov, B. A.; Pavliutina, Z. N.; Saleĭ, G. V.	[Sanitary improvement in the working conditions at the core departments of foundries in relation to the use of synthetic resins].	Gigiena truda i professional'nye zabolevaniia	No
1518	1988	Vilisov, B.A.; Pavlyutina, Z.N.; Saley, G.V.	Sanitation of working conditions in core sections of a foundary in view of using synthetic resin	Meditsina Truda I Promyshlennaya Ekologiya	No
1519	1997	Virchow J.C., Jr.	Allergic diseases of the lung and airways. Etiology and pathogenesis [ATIOLOGIE UND PATHOGENESE ALLERGISCHER LUNGEN- UND ATEMWEGSERKRANKUNGEN]	Fortschritt und Fortbildung in der Medizin	No
1520	2000	Vitale, V.; Tomasi, C.; Von Hoyningen-huene, W.; Bonafe, U.; Marani, S.; Lupi, A.; Cacciari, A.; Ruggeri, P.	Spectral measurements of aerosol particle extinction in the 0.4-3.7 μm wavelength range, performed at Sagres with the IR-RAD sun-radiometer	Tellus, Series B: Chemical and Physical Meteorology	No
1521	2021	Vitiello, G.; Iervolino, G.; Imparato, C.; Rea, I.; Borbone, F.; De Stefano, L.; Aronne, A.; Vaiano, V.	F-doped ZnO nano- and meso-crystals with enhanced photocatalytic activity in diclofenac degradation	Science of the Total Environment	No
1522	2019	Vitorino, Sueli dos Santos; Tardivo, Leila Salomão de La Plata Cury	Intervenção psicológica grupal em dor crônica publicadas na Psycinfo em 2018	Vínculo	No
1523	1966	Vohra, K.G.; Rangarajan, C.; Gopalakrishnan, S.; Sadasivan, S.	Estimates of biospheric contamination and radiation dose from fallout for all the pre-treaty tests of nuclear weapons	Health Physics	No
1524	2014	Voisin, Catherine; Sardella, Antonia; Bernard, Alfred	Risks of new-onset allergic sensitization and airway inflammation after early age swimming in chlorinated pools.	International journal of hygiene and environmental health	No
1525	2002	von Mutius, Erika	Environmental factors influencing the development and progression of pediatric asthma.	The Journal of allergy and clinical immunology	No
1526	2000	Voorhees, A. S.; Araki, S.; Sakai, R.; Sato, H.	An ex post cost-benefit analysis of the nitrogen dioxide air pollution control program in Tokyo.	Journal of the Air & Waste Management Association (1995)	No
1527	2001	Voorhees, A.S.; Sakai, R.; Araki, S.; Sato, H.; Otsu, A.	Benefits analysis of nitrogen dioxide control programmes: A case-study of Chiyoda-ku, Tokyo	Journal of Environmental Planning and Management	No
1528	2005	Voorhees, S.A.	Benefits analysis of particulate matter control programs - A case study of Tokyo	Journal of Risk Research	No
1529	1977	Vorko, A.	[Effect of irritants in the working environment and of smoking on absenteeism].	Arhiv za higijenu rada i toksikologiju	No
1530	1977	Vorko, A.	Effect of irritants in working atmosphere and smoking on absenteeism	Arhiv za Higijenu Rada i Toksikologiju	No
1531	2013	Vu, Van-Hieu; Le, Xuan-Quynh; Pham, Ngoc-Ho; Hens, Luc	Application of GIS and modelling in health risk assessment for urban road mobility.	Environmental science and pollution research international	No
1532	2019	Wach, P.; Spólnik, G.; Rudziński, K.J.; Skotak, K.; Claeys, M.; Danikiewicz, W.; Szmigielski, R.	Radical oxidation of methyl vinyl ketone and methacrolein in aqueous droplets: Characterization of organosulfates and atmospheric implications	Chemosphere	No
1533	1971	Wakao, N.; Vortmeyer, D.	Pressure dependency of effective thermal conductivity of packed beds	Chemical Engineering Science	No
1534	2016	Walker, D.; Glazer, A.M.; Gorfman, S.; Baruchel, J.; Pernot, P.; Kluender, R.T.; Masiello, F.; Devreugd, C.; Thomas, P.A.	X-ray white beam topography of self-organized domains in flux-grown BaTi O3 single crystals	Physical Review B	No
1535	1986	Walkinshaw, D.S.	Summary of an APCA international specialty conference	Journal of the Air Pollution Control Association	No
1536	2003	Walrand, Stéphane; Valeix, Sophie; Rodriguez, Carmélita; Ligot, Philippe; Chassagne, Jacques; Vasson, Marie-Paule	Flow cytometry study of polymorphonuclear neutrophil oxidative burst: a comparison of three fluorescent probes.	Clinica chimica acta; international journal of clinical chemistry	No
1537	2020	Walters, G. I.; Huntley, C. C.	Updated review of reported cases of reactive airways dysfunction syndrome.	Occupational medicine (Oxford, England)	No
1538	2019	Wang, B.; Xiong, X.; Shui, Y.; Huang, Z.; Tian, K.	A systematic study of enhanced ozone mass transfer for ultrasonic-assisted PTFE hollow fiber membrane aeration process	Chemical Engineering Journal	No
1539	2021	Wang, B.; Yue, Y.; Pang, X.; Yu, M.; Wang, T.; Chang, R.; Pan, Z.; Zhao, J.; Li, X.	Nature of HCl oxidation Au anomalies and activation of non-carbon-material-supported Au catalyst	Journal of Catalysis	No
1540	2016	Wang, C.; Klamerth, N.; Messele, S.A.; Singh, A.; Belosevic, M.; Gamal El-Din, M.	Comparison of UV/hydrogen peroxide, potassium ferrate(VI), and ozone in oxidizing the organic fraction of oil sands process-affected water (OSPW)	Water Research	No
1541	2018	Wang, C.; Qu, G.; Wang, T.; Deng, F.; Liang, D.	Removal of tetracycline antibiotics from wastewater by pulsed corona discharge plasma coupled with natural soil particles	Chemical Engineering Journal	No
1542	2018	Wang, D.; Xu, H.; Ma, J.; Lu, X.; Qi, J.; Song, S.	Strong promoted catalytic ozonation of atrazine at low temperature using tourmaline as catalyst: Influencing factors, reaction mechanisms and pathways	Chemical Engineering Journal	No
1543	2018	Wang, G.; Zhao, D.; Kou, F.; Ouyang, Q.; Chen, J.; Fang, Z.	Removal of norfloxacin by surface Fenton system (MnFe2O4/H2O2): Kinetics, mechanism and degradation pathway	Chemical Engineering Journal	No
1544	2019	Wang, H.; Mustafa, M.; Yu, G.; Östman, M.; Cheng, Y.; Wang, Y.; Tysklind, M.	Oxidation of emerging biocides and antibiotics in wastewater by ozonation and the electro-peroxone process	Chemosphere	No
1545	2019	Wang, H.; Shen, Y.; Lou, Z.; Zhu, N.; Yuan, H.; Liu, C.	Hydroxyl radicals and reactive chlorine species generation via E+-ozonation process and their contribution for concentrated leachate disposal	Chemical Engineering Journal	No
1546	2021	Wang, H.; Shen, Z.; Yan, X.; Guo, H.; Mao, D.; Yi, C.	Dielectric barrier discharge plasma coupled with WO3 for bisphenol A degradation	Chemosphere	No
1547	2015	Wang, H.; Shi, G.Y.; Zhang, X.Y.; Gong, S.L.; Tan, S.C.; Chen, B.; Che, H.Z.; Li, T.	Mesoscale modelling study of the interactions between aerosols and PBL meteorology during a haze episode in China Jing-Jin-Ji and its near surrounding region - Part 2: Aerosols' radiative feedback effects	Atmospheric Chemistry and Physics	No
1548	2014	Wang, H.; Shi, G.Y.; Zhang, X.Y.; Gong, S.L.; Tan, S.C.; Chen, B.; Che, H.Z.; Li, T.	Mesoscale modeling study of the interactions between aerosols and PBL meteorology during a haze episode in China Jing-Jin-Ji and its near surrounding region -Part 2: Aerosols' radiative feedback effects	Atmospheric Chemistry and Physics Discussions	No
1549	2020	Wang, H.; Zhan, J.; Gao, L.; Yu, G.; Komarneni, S.; Wang, Y.	Kinetics and mechanism of thiamethoxam abatement by ozonation and ozone-based advanced oxidation processes	Journal of Hazardous Materials	No
1550	2018	Wang, H.; Zhan, J.; Yao, W.; Wang, B.; Deng, S.; Huang, J.; Yu, G.; Wang, Y.	Comparison of pharmaceutical abatement in various water matrices by conventional ozonation, peroxone (O3/H2O2), and an electro-peroxone process	Water Research	No
1551	2021	Wang, Huanhuan; Brimblecombe, Peter; Ngan, Keith	A numerical study of local traffic volume and air quality within urban street canyons.	The Science of the total environment	No
1552	2021	Wang, Huanhuan; Ngan, Keith	Effects of inhomogeneous ground-level pollutant sources under different wind directions.	Environmental pollution (Barking, Essex : 1987)	No
1553	2022	Wang, J.; Bu, L.; Wu, Y.; Sun, J.; Li, G.; Zhou, S.	Disinfection profiles and mechanisms of E. coli, S. aureus, and B. subtilis in UV365/chlorine process: Inactivation, reactivation, and DBP formation	Separation and Purification Technology	No
1554	2018	Wang, J.; Chen, S.; Quan, X.; Yu, H.	Fluorine-doped carbon nanotubes as an efficient metal-free catalyst for destruction of organic pollutants in catalytic ozonation	Chemosphere	No
1555	2020	Wang, J.; Li, L.; Cao, H.; Yang, C.; Guo, Z.; Shi, Y.; Li, W.; Zhao, H.; Sun, J.; Xie, Y.	Degradation of phenolic compounds by dielectric barrier plasma: Process optimization and influence of phenol substituents	Chemical Engineering Journal	No
1556	2010	Wang, J.; Liu, J.; Wang, C.; Feistenauer, P.; Meisenberg, O.; Tschiersch, J.; Bi, L.; Chen, Y.	New method: Indoor 220Rn (thoron) measurement by rad-7 based on micro-solenoid valve	2010 4th International Conference on Bioinformatics and Biomedical Engineering, iCBBE 2010	No
1557	2018	Wang, J.; Lou, Y.; Zhuang, X.; Song, S.; Liu, W.; Xu, C.	Magnetic Pr6O11/SiO2@Fe3O4 particles as the heterogeneous catalyst for the catalytic ozonation of acetochlor: Performance and aquatic toxicity	Separation and Purification Technology	No
1558	2019	Wang, J.; Quan, X.; Chen, S.; Yu, H.; Liu, G.	Enhanced catalytic ozonation by highly dispersed CeO2 on carbon nanotubes for mineralization of organic pollutants	Journal of Hazardous Materials	No
1559	2017	Wang, J.; Song, M.; Chen, B.; Wang, L.; Zhu, R.	Effects of pH and H2O2 on ammonia, nitrite, and nitrate transformations during UV254nm irradiation: Implications to nitrogen removal and analysis	Chemosphere	No
1560	2019	Wang, J.; Zheng, T.; Cai, C.; Zhang, Y.; Liu, H.	Oxidation of ethanethiol in aqueous alkaline solution by ferrate(VI): Kinetics, stoichiometry and mechanism	Chemical Engineering Journal	No
1561	2014	Wang, Kuiji; Wang, Chengshuo; Xi, Lin; Zhang, Yuan; Ouyang, Yuhui; Lou, Hongfei; Zhang, Wei; Zhang, Luo	A randomized controlled trial to assess adherence to allergic rhinitis treatment following a daily short message service (SMS) via the mobile phone.	International archives of allergy and immunology	No
1562	2019	Wang, L.; Fang, J.; Zhang, X.; Xu, X.; Kong, X.; Wu, Z.; Hua, Z.; Ren, Z.; Guo, K.	Feasibility of the solar/chlorine treatment for lipid regulator degradation in simulated and real waters: The oxidation chemistry and affecting factors	Chemosphere	No
1563	2017	Wang, L.; Sun, L.; Yu, Z.; Hou, Y.; Peng, Z.; Yang, F.; Chen, Y.; Huang, J.	Synergetic decomposition performance and mechanism of perfluorooctanoic acid in dielectric barrier discharge plasma system with Fe3O4@SiO2-BiOBr magnetic photocatalyst	Molecular Catalysis	No
1564	2020	Wang, L.; Zhang, Q.; Chen, B.; Bu, Y.; Chen, Y.; Ma, J.; Rosario-Ortiz, F.L.	Photolysis and photocatalysis of haloacetic acids in water: A review of kinetics, influencing factors, products, pathways, and mechanisms	Journal of Hazardous Materials	No
1565	2021	Wang, N.; Lv, G.; He, L.; Sun, X.	New insight into photodegradation mechanisms, kinetics and health effects of p-nitrophenol by ozonation in polluted water	Journal of Hazardous Materials	No
1566	2017	Wang, Q.; He, T.-Y.; Hua, D.-X.	Performance Analysis of Fluorescence Lidar with Different Excited Wavelengths	Guangzi Xuebao/Acta Photonica Sinica	No
1567	2020	Wang, Q.; Li, Q.; Wei, D.; Su, G.; Wu, M.; Li, C.; Sun, B.; Dai, L.	Photochemical reactions of 1,3-butadiene with nitrogen oxide in different matrices: Kinetic behavior, humidity effect, product and mechanisms	Science of the Total Environment	No
1568	2022	Wang, Q.; Xu, Z.; Cao, Y.; Chen, Y.; Du, X.; Yang, Y.; Wang, Z.	Two-dimensional ultrathin perforated Co3O4 nanosheets enhanced PMS-Activated selective oxidation of organic micropollutants in environmental remediation	Chemical Engineering Journal	No
1569	2019	Wang, Q.; Yu, J.; Chen, X.; Du, D.; Wu, R.; Qu, G.; Guo, X.; Jia, H.; Wang, T.	Non-thermal plasma oxidation of Cu(II)-EDTA and simultaneous Cu(II) elimination by chemical precipitation	Journal of Environmental Management	No
1570	2021	Wang, S.; Luo, C.; Tan, F.; Cheng, X.; Ma, Q.; Wu, D.; Li, P.; Zhang, F.; Ma, J.	Degradation of Congo red by UV photolysis of nitrate: Kinetics and degradation mechanism	Separation and Purification Technology	No
1571	2018	Wang, T.; Huang, Z.-X.; Miao, H.-F.; Ruan, W.-Q.; Ji, X.-P.; Sun, F.-B.; Zhao, M.-X.; Ren, H.-Y.	Insights into influencing factor, degradation mechanism and potential toxicity involved in aqueous ozonation of oxcarbazepine (CHEM46939R1)	Chemosphere	No
1572	2018	Wang, T.; Jia, H.; Guo, X.; Xia, T.; Qu, G.; Sun, Q.; Yin, X.	Evaluation of the potential of dimethyl phthalate degradation in aqueous using sodium percarbonate activated by discharge plasma	Chemical Engineering Journal	No
1573	2020	Wang, T.; Song, Y.; Ding, H.; Liu, Z.; Baldwin, A.; Wong, I.; Li, H.; Zhao, C.	Insight into synergies between ozone and in-situ regenerated granular activated carbon particle electrodes in a three-dimensional electrochemical reactor for highly efficient nitrobenzene degradation	Chemical Engineering Journal	No
1574	2021	Wang, T.; Zhang, J.; Song, Y.; Liu, Z.; Ding, H.; Zhao, C.; Wang, P.	Role of micro-size zero valence iron as particle electrodes in a three-dimensional heterogeneous electro-ozonation process for nitrobenzene degradation	Chemosphere	No
1575	2020	Wang, W.-L.; Chen, Z.; Du, Y.; Zhang, Y.-L.; Zhou, T.-H.; Wu, Q.-Y.; Hu, H.-Y.	Elimination of isothiazolinone biocides in reverse osmosis concentrate by ozonation: A two-phase kinetics and a non-linear surrogate model	Journal of Hazardous Materials	No
1576	1998	Wang, X.; Armenante, M.; Capobianco, R.; Fiorani, L.; Velotta, R.	Self-aligning lidar system and its application	Proceedings of SPIE - The International Society for Optical Engineering	No
1577	2019	Wang, Y.; Cao, H.; Chen, C.; Xie, Y.; Sun, H.; Duan, X.; Wang, S.	Metal-free catalytic ozonation on surface-engineered graphene: Microwave reduction and heteroatom doping	Chemical Engineering Journal	No
1578	2018	Wang, Y.; Cao, H.; Chen, L.; Chen, C.; Duan, X.; Xie, Y.; Song, W.; Sun, H.; Wang, S.	Tailored synthesis of active reduced graphene oxides from waste graphite: Structural defects and pollutant-dependent reactive radicals in aqueous organics decontamination	Applied Catalysis B: Environmental	No
1579	2019	Wang, Y.; Chen, L.; Cao, H.; Chi, Z.; Chen, C.; Duan, X.; Xie, Y.; Qi, F.; Song, W.; Liu, J.; Wang, S.	Role of oxygen vacancies and Mn sites in hierarchical Mn2O3/LaMnO3-Δ perovskite composites for aqueous organic pollutants decontamination	Applied Catalysis B: Environmental	No
1580	2019	Wang, Y.; Chen, L.; Chen, C.; Xi, J.; Cao, H.; Duan, X.; Xie, Y.; Song, W.; Wang, S.	Occurrence of both hydroxyl radical and surface oxidation pathways in N-doped layered nanocarbons for aqueous catalytic ozonation	Applied Catalysis B: Environmental	No
1581	2021	Wang, Y.; Ling, J.; Gu, C.; Zhou, S.; Jin, X.	Dissolution of Fe from Fe-bearing minerals during the brown-carbonization processes in atmosphere	Science of the Total Environment	No
1582	2022	Wang, Y.; Xie, M.; Wu, Y.; Zhang, X.; Wang, M.; Zhang, Y.; Xie, Y.	Ozone-related Co-benefits of China's Climate mitigation Policy	Resources, Conservation and Recycling	No
1583	2018	Wang, Y.; Yu, G.; Deng, S.; Huang, J.; Wang, B.	The electro-peroxone process for the abatement of emerging contaminants: Mechanisms, recent advances, and prospects	Chemosphere	No
1584	2021	Wang, Y.-K.; Kong, F.-X.; Yang, D.-M.; Liu, Q.; Lin, X.-F.; Chen, J.-F.; Zhang, Y.	The synergistic effect of electrocoagulation coupled with E-peroxone process for shale gas fracturing flowback water treatment	Chemosphere	No
1585	2013	Wang, Yin; Nikodem, Michal; Wysocki, Gerard	Cryogen-free heterodyne-enhanced mid-infrared Faraday rotation spectrometer.	Optics express	No
1586	2013	Wang, Z.; Li, R.; Zhang, D.; Li, M.	Combustion process analysis of methanol/diesel dual fuel engine	Nongye Gongcheng Xuebao/Transactions of the Chinese Society of Agricultural Engineering	No
1587	2020	Wang, Z.; Zhang, Y.; Li, K.; Sun, Z.; Wang, J.	Enhanced mineralization of reactive brilliant red X-3B by UV driven photocatalytic membrane contact ozonation	Journal of Hazardous Materials	No
1588	2020	Wang, Zheming; Walter, Eric D.; Sassi, Michel; Zhang, Xin; Zhang, Hailin; Li, Xiaohong S.; Chen, Ying; Cui, Wenwen; Tuladhar, Aashish; Chase, Zizwe; Winkelman, Austin D.; Wang, Hong-Fei; Pearce, Carolyn I.; Clark, Sue B.; Rosso, Kevin M.	The role of surface hydroxyls on the radiolysis of gibbsite and boehmite nanoplatelets.	Journal of hazardous materials	No
1589	2013	Wang-Li, L.; Cao, Z.; Li, Q.; Liu, Z.; Beasley, D.B.	Concentration and particle size distribution of particulate matter inside tunnel-ventilated high-rise layer operation houses	Atmospheric Environment	No
1590	2019	Wargocki, P.	Productivity and health effects of high indoor air quality		No
1591	2011	Wargocki, P.	Productivity and Health Effects of High Indoor Air Quality		No
1592	2014	Wargocki, P.; Foldbjerg, P.; Eriksen, K.E.; Videbæk, L.E.	Socio-economic consequences of improved indoor air quality in danish primary schools	Indoor Air 2014 - 13th International Conference on Indoor Air Quality and Climate	No
1593	2020	Wargocki, P.; Porras-Salazar, J.A.; Contreras-Espinoza, S.; Bahnfleth, W.	The relationships between classroom air quality and children's performance in school	Building and Environment	No
1594	1994	Warr, S.; Jacques, G.T.H.; Huntley, J.M.	Tracking the translational and rotational motion of granular particles: Use of high-speed photography and image processing	Powder Technology	No
1595	2021	Watanabe, M.; Noma, H.; Kurai, J.; Kato, K.; Sano, H.	Association with ambient air pollutants and school absence due to sickness in schoolchildren: A case-crossover study in a provincial town of japan	International Journal of Environmental Research and Public Health	Yes	Yes	Yes
1596	2019	Watanabe, N.M.; Yan, G.; Soebbing, B.P.; Fu, W.	Air pollution and attendance in the Chinese super league: Environmental economics and the demand for sport	Journal of Sport Management	No
1597	1969	Wayne, W. S.; Wehrle, P. F.	Oxidant air pollution and school absenteeism.	Archives of environmental health	Yes	Yes	No	Lack of association values in the reports
1598	2022	Wei, W.; Shi, X.; Wu, L.; Liu, X.; Ni, B.-J.	Calcium peroxide pre-treatment improved the anaerobic digestion of primary sludge and its co-digestion with waste activated sludge	Science of the Total Environment	No
1599	2022	Wei, Y.; Chen, S.; Ren, T.; Chen, L.; Liu, Y.; Gao, J.; Li, Y.	Effectiveness and mechanism of cyanide remediation from contaminated soils using thermally activated persulfate	Chemosphere	No
1600	2008	Weinhold, B.	Ozone nation: EPA standard panned by the people	Environmental Health Perspectives	No
1601	2009	Weisel, Clifford P.; Richardson, Susan D.; Nemery, Benoit; Aggazzotti, Gabriella; Baraldi, Eugenio; Blatchley, Ernest R. 3rd; Blount, Benjamin C.; Carlsen, Kai-Håkon; Eggleston, Peyton A.; Frimmel, Fritz H.; Goodman, Michael; Gordon, Gilbert; Grinshpun, Sergey A.; Heederik, Dirk; Kogevinas, Manolis; LaKind, Judy S.; Nieuwenhuijsen, Mark J.; Piper, Fontaine C.; Sattar, Syed A.	Childhood asthma and environmental exposures at swimming pools: state of the science and research recommendations.	Environmental health perspectives	No
1602	2007	Weiss, Rhoda	Waiting to inhale.	Marketing health services	No
1603	2006	Welton, R.F.; Stockli, M.P.; Murray, S.N.; Kang, Y.; Peters, J.	Initial tests of the Spallation Neutron Source H - ion source with an external antenna	Review of Scientific Instruments	No
1604	2008	Welton, R.F.; Stockli, M.P.; Murray, S.N.; Pennisi, T.R.; Han, B.; Kang, Y.; Goulding, R.H.; Crisp, D.W.; Sparks, D.O.; Luciano, N.P.; Carmichael, J.R.; Carr, J.	H- ion source developments at the SNS	Review of Scientific Instruments	No
1605	2018	Wen, C.; Xu, X.; Fan, Y.; Xiao, C.; Ma, C.	Pretreatment of water-based seed coating wastewater by combined coagulation and sponge-iron-catalyzed ozonation technology	Chemosphere	No
1606	2018	Wen, G.; Qiang, C.; Feng, Y.; Huang, T.; Ma, J.	Bromate formation during the oxidation of bromide-containing water by ozone/peroxymonosulfate process: Influencing factors and mechanisms	Chemical Engineering Journal	No
1607	2017	Wen, G.; Zhu, H.; Wei, Y.; Huang, T.; Ma, J.	Formation of assimilable organic carbon during the oxidation of water containing Microcystis aeruginosa by ozone and an advanced oxidation process using ozone/hydrogen peroxide	Chemical Engineering Journal	No
1608	2003	Wen, S.F.; Mahavni, V.; Quijano, E.; Shinoda, J.; Grace, M.; Musco-Hobkinson, M.L.; Yang, T.-Y.; Chen, Y.; Runnenbaum, I.; Horowitz, J.; Maneval, D.; Hutchins, B.; Buller, R.	Assessment of p53 gene transfer and biological activities in a clinical study of adenovirus-p53 gene therapy for recurrent ovarian cancer	Cancer Gene Therapy	No
1609	2005	Wenten, Madé; Berhane, Kiros; Rappaport, Edward B.; Avol, Edward; Tsai, Wei-Wei; Gauderman, W. James; McConnell, Rob; Dubeau, Louis; Gilliland, Frank D.	TNF-308 modifies the effect of second-hand smoke on respiratory illness-related school absences.	American journal of respiratory and critical care medicine	No
1610	2009	Wenten, Madé; Gauderman, W. James; Berhane, Kiros; Lin, Pi-Chu; Peters, John; Gilliland, Frank D.	Functional variants in the catalase and myeloperoxidase genes, ambient air pollution, and respiratory-related school absences: an example of epistasis in gene-environment interactions.	American journal of epidemiology	No
1611	2009	Wenten, Madé; Li, Yu-Fen; Lin, Pi-Chu; Gauderman, W. James; Berhane, Kiros; Avol, Edward; Gilliland, Frank D.	In utero smoke exposure, glutathione S-transferase P1 haplotypes, and respiratory illness-related absence among schoolchildren.	Pediatrics	No
1612	2017	Westberg, J.; Wysocki, G.	Cavity ring-down Faraday rotation spectroscopy for oxygen detection	Applied Physics B: Lasers and Optics	No
1613	2019	White, Alexandra J.; Weinberg, Clarice R.; O'Meara, Ellen S.; Sandler, Dale P.; Sprague, Brian L.	Airborne metals and polycyclic aromatic hydrocarbons in relation to mammographic breast density.	Breast cancer research : BCR	No
1614	1990	White, F. A.; Getman, R. E.	Indoor air quality: what managers can do.	Employment relations today	No
1615	1991	White, J. R.; Froeb, H. F.; Kulik, J. A.	Respiratory illness in nonsmokers chronically exposed to tobacco smoke in the work place.	Chest	No
1616	2003	Whiteman, Matthew; Rose, Peter; Halliwell, Barry	Inhibition of hypochlorous acid-induced oxidative reactions by nitrite: is nitrite an antioxidant?	Biochemical and biophysical research communications	No
1617	2007	Wilburn, D.W.	Compliance with the clean air act at Los Alamos National Laboratory	100th Annual Conference and Exhibition of the Air and Waste Management Association 2007, ACE 2007	No
1618	2013	Willers, Saskia M.; Eriksson, Charlotta; Gidhagen, Lars; Nilsson, Mats E.; Pershagen, Göran; Bellander, Tom	Fine and coarse particulate air pollution in relation to respiratory health in Sweden.	The European respiratory journal	Yes	Yes	Yes
1619	2005	Williams, H. L.; Cullen, L. A.; Barlow, J. H.	The psychological well-being and self-efficacy of carers of children with disabilities following attendance on a simple massage training and support programme: a 12-month comparison study of adherers and non-adherers.	Complementary therapies in medicine	No
1620	2010	Wilson, J.G.; Kingham, S.; Pearce, J.	Air pollution and restricted activity days among New Zealand school children and staff	International Journal of Environment and Pollution	Yes	Yes	No	Different modelling strategies
1621	2020	Wolfe, M.K.; McDonald, N.C.; Arunachalam, S.; Baldauf, R.; Valencia, A.	Impact of school location on children’s air pollution exposure	Journal of Urban Affairs	Yes	No
1622	2020	Wolfe, Mary K.; McDonald, Noreen C.; Arunachalam, Saravanan; Baldauf, Richard; Valencia, Alejandro	Impact of School Location on Children's Air Pollution Exposure.	Journal of urban affairs	Yes	No
1623	2004	Wong, E.Y.; Gohlke, J.; Griffith, W.C.; Farrow, S.; Faustman, E.M.	Assessing the health benefits of air pollution reduction for children	Environmental Health Perspectives	No
1624	2006	Wong, T. W.; Tam, W.; Tak Sun Yu, I.; Wun, Y. T.; Wong, A. H. S.; Wong, C. M.	Association between air pollution and general practitioner visits for respiratory diseases in Hong Kong.	Thorax	Yes	No
1625	1963	Wood, C.H.; Meadows, S.H.	Experimental clinic for preventing chronic bronchitis	British Medical Journal	No
1626	1993	Wood, P. R.; Hidalgo, H. A.; Prihoda, T. J.; Kromer, M. E.	Hispanic children with asthma: morbidity.	Pediatrics	No
1627	2008	Wood, R.A.; Orwell, R.L.; Tarran, J.; Torpy, F.; Burchett, M.	Indoor plants: Improving the indoor environment for health, well-being and productivity	Acta Horticulturae	No
1628	2019	Wu, D.; Lu, G.; Yao, J.; Zhou, C.; Liu, F.; Liu, J.	Adsorption and catalytic electro-peroxone degradation of fluconazole by magnetic copper ferrite/carbon nanotubes	Chemical Engineering Journal	No
1629	2017	Wu, D.; Lu, G.; Zhang, R.; Lin, Q.; Yao, J.; Shen, X.; Wang, W.	Effective degradation of diatrizoate by electro-peroxone process using ferrite/carbon nanotubes based gas diffusion cathode	Electrochimica Acta	No
1630	2021	Wu, D.; Shen, Y.; Lu, G.; Zhou, Y.; Zhou, C.	Elimination of aqueous levetiracetam by a cyclic flow-through electro-peroxone process	Separation and Purification Technology	No
1631	2019	Wu, D.; Zhou, C.; Lu, G.; Zhou, Y.; Shen, Y.	Simultaneous membrane fouling mitigation and emerging pollutant benzophenone-3 removal by electro-peroxone process	Separation and Purification Technology	No
1632	2019	Wu, G.; Qin, W.; Sun, L.; Yuan, X.; Xia, D.	Role of peroxymonosulfate on enhancing ozonation for micropollutant degradation: Performance evaluation, mechanism insight and kinetics study	Chemical Engineering Journal	No
1633	1985	Wu, J. Y.; Lin, H. S.; Su, Y. Y.; Yang, C. Y.	Isolation and purification of an endogenous brain ligand for benzodiazepine receptor(s).	Progress in clinical and biological research	No
1634	2022	Wu, Lu-Lu; Zhang, Yue; Li, Xiu-Zhen; Du, Xin-Li; Gao, Ying; Wang, Jing-Xiao; Wang, Xiao-Li; Chen, Qi; Li, Yue-Hua; Zhu, Guo-Qing; Tan, Xiao	Impact of Selective Renal Afferent Denervation on Oxidative Stress and Vascular Remodeling in Spontaneously Hypertensive Rats.	Antioxidants (Basel, Switzerland)	No
1635	2019	Wu, M.; Leung, D.Y.C.; Zhang, Y.; Huang, H.; Xie, R.; Szeto, W.; Li, F.	Toluene degradation over Mn-TiO2/CeO2 composite catalyst under vacuum ultraviolet (VUV) irradiation	Chemical Engineering Science	No
1636	2021	Wu, Q.; Ye, J.; Qiao, W.; Li, Y.; Niemantsverdriet, J.W.H.; Richards, E.; Pan, F.; Su, R.	Inhibit the formation of toxic methylphenolic by-products in photo-decomposition of formaldehyde–toluene/xylene mixtures by Pd cocatalyst on TiO2	Applied Catalysis B: Environmental	No
1637	2017	Wu, R.; Dai, H.; Geng, Y.; Xie, Y.; Masui, T.; Liu, Z.; Qian, Y.	Economic Impacts from PM2.5 Pollution-Related Health Effects: A Case Study in Shanghai	Environmental Science and Technology	No
1638	2022	Wu, Y.; Zhang, T.; Wang, Y.; Wei, J.; Huang, L.; Yang, J.; Sun, H.	Spatial heterogeneity in health risks of illness-related absenteeism associated with PM2.5 exposure for elementary students	Environmental Research	Yes	Yes	Yes
1639	2022	Wu, Yangyang; Zhang, Ting; Wang, Yiyi; Wei, Jing; Huang, Lei; Yang, Jie; Sun, Hong	Spatial heterogeneity in health risks of illness-related absenteeism associated with PM(2.5) exposure for elementary students.	Environmental research	Yes	Yes	No	Repetition of articles or data
1640	2020	Wu, Z.; Abramova, A.; Nikonov, R.; Cravotto, G.	Sonozonation (sonication/ozonation) for the degradation of organic contaminants – A review	Ultrasonics Sonochemistry	No
1641	2016	Wziątek-Nowak, W.; Gierczyński, J.; Dąbrowiecki, P.; Gałązka-Sobotka, M.; Fal, A.M.; Gryglewicz, J.; Badyda, A.J.	Socioeconomic effects of chronic obstructive pulmonary disease from the public payer’s perspective in Poland	Advances in Experimental Medicine and Biology	No
1642	2017	Xi, F.-F.; Guo, L.-L.; Yu, Y.-H.; Wang, Y.; Li, Q.; Zhao, H.-L.; Zhang, G.-H.; Guo, D.-L.	Comparison of reactive oxygen species metabolism during grape berry development between ‘Kyoho’ and its early ripening bud mutant ‘Fengzao’	Plant Physiology and Biochemistry	No
1643	2018	Xia, D.; Xu, W.; Hu, L.; He, C.; Leung, D.Y.C.; Wang, W.; Wong, P.K.	Synergistically catalytic oxidation of toluene over Mn modified g-C3N4/ZSM-4 under vacuum UV irradiation	Journal of Hazardous Materials	No
1644	2017	Xia, G.; Wang, Y.; Wang, B.; Huang, J.; Deng, S.; Yu, G.	The competition between cathodic oxygen and ozone reduction and its role in dictating the reaction mechanisms of an electro-peroxone process	Water Research	No
1645	2000	Xia, Y.; Cardounel, A. J.; Vanin, A. F.; Zweier, J. L.	Electron paramagnetic resonance spectroscopy with N-methyl-D-glucamine dithiocarbamate iron complexes distinguishes nitric oxide and nitroxyl anion in a redox-dependent manner: applications in identifying nitrogen monoxide products from nitric oxide synthase.	Free radical biology & medicine	No
1646	2021	Xie, J.; Chen, W.; Lv, Y.; Chen, H.; Li, X.; Li, L.	Synthesis of CeOx@SiO2 with tandem effect of mass transfer and activation for enhancing sulfanilamide degradation with ozone	Separation and Purification Technology	No
1647	2018	Xie, R.; Ji, J.; Huang, H.; Lei, D.; Fang, R.; Shu, Y.; Zhan, Y.; Guo, K.; Leung, D.Y.C.	Heterogeneous activation of peroxymonosulfate over monodispersed Co3O4/activated carbon for efficient degradation of gaseous toluene	Chemical Engineering Journal	No
1648	2019	Xie, R.; Liu, G.; Liu, D.; Liang, S.; Lei, D.; Dong, H.; Huang, H.; Leung, D.Y.C.	Wet scrubber coupled with heterogeneous UV/Fenton for enhanced VOCs oxidation over Fe/ZSM-5 catalyst	Chemosphere	No
1649	2017	Xie, R.; Meng, X.; Sun, P.; Niu, J.; Jiang, W.; Bottomley, L.; Li, D.; Chen, Y.; Crittenden, J.	Electrochemical oxidation of ofloxacin using a TiO2-based SnO2-Sb/polytetrafluoroethylene resin-PbO2 electrode: Reaction kinetics and mass transfer impact	Applied Catalysis B: Environmental	No
1650	2018	Xie, Y.; Chen, Y.; Yang, J.; Liu, C.; Zhao, H.; Cao, H.	Distinct synergetic effects in the ozone enhanced photocatalytic degradation of phenol and oxalic acid with Fe3 +/TiO2 catalyst	Chinese Journal of Chemical Engineering	No
1651	2020	Xin, Y.-Y.; Zhou, L.; Ma, K.-K.; Lee, J.; Qazi, H.I.A.; Li, H.-P.; Bao, C.-Y.; Zhou, Y.-X.	Removal of bromoamine acid in dye wastewater by gas-liquid plasma: The role of ozone and hydroxyl radical	Journal of Water Process Engineering	No
1652	2018	Xing, Y.; Li, H.; Huang, L.; Wu, H.; Shen, H.; Chen, Z.	The production of formaldehyde and hydroxyacetone in methacrolein photooxidation: New insights into mechanism and effects of water vapor	Journal of Environmental Sciences (China)	No
1653	2019	Xu, L.; Sun, Y.; Gan, L.; Han, J.; Wang, P.; Yu, L.; Mei, X.; Li, W.; Lyu, B.; Pei, C.; Chu, W.	Utilization of photochemical circulation between NO3− and NO2− in water to degrade photoinert dimethyl phthalate: Influence of organic media and mechanism study	Applied Catalysis B: Environmental	No
1654	2020	Xu, L.; Tang, S.; Wang, K.; Ma, X.; Niu, J.	Insights into the degradation and detoxication mechanisms of aqueous capecitabine in electrochemical oxidation process	Chemosphere	No
1655	2020	Xu, L.; Wang, H.; Huang, Y.	Micro-interface temperature field of catalytic particle under self-rotation regulation	E3S Web of Conferences	No
1656	2021	Xu, M.; Qin, Z.; Zhang, S.; Xie, Y.	Health and economic benefits of clean air policies in China: A case study for Beijing-Tianjin-Hebei region	Environmental Pollution	Yes	No
1657	2019	Xu, S.; Lu, W.; Chen, S.; Xu, Z.; Xu, T.; Sharma, V.K.; Chen, W.	Colored TiO2 composites embedded on fabrics as photocatalysts: Decontamination of formaldehyde and deactivation of bacteria in water and air	Chemical Engineering Journal	No
1658	2016	Xu, T.; Zhu, R.; Liu, J.; Zhou, Q.; Zhu, J.; Liang, X.; Xi, Y.; He, H.	Fullerol modification ferrihydrite for the degradation of acid red 18 under simulated sunlight irradiation	Journal of Molecular Catalysis A: Chemical	No
1659	2019	Xu, Y.; Lin, Z.; Zheng, Y.; Dacquin, J.-P.; Royer, S.; Zhang, H.	Mechanism and kinetics of catalytic ozonation for elimination of organic compounds with spinel-type CuAl2O4 and its precursor	Science of the Total Environment	No
1660	2019	Yadav, D.S.; Rai, R.; Mishra, A.K.; Chaudhary, N.; Mukherjee, A.; Agrawal, S.B.; Agrawal, M.	ROS production and its detoxification in early and late sown cultivars of wheat under future O3 concentration	Science of the Total Environment	No
1661	2017	Yaghjyan, Lusine; Arao, Robert; Brokamp, Cole; O'Meara, Ellen S.; Sprague, Brian L.; Ghita, Gabriela; Ryan, Patrick	Association between air pollution and mammographic breast density in the Breast Cancer Surveilance Consortium.	Breast cancer research : BCR	No
1662	2003	Yamamoto, Yoshio; Henrich, Michael; Snipes, Robert L.; Kummer, Wolfgang	Altered production of nitric oxide and reactive oxygen species in rat nodose ganglion neurons during acute hypoxia.	Brain research	No
1663	2004	Yamashita, M.; Hirasawa, M.; Nakagawa, N.; Yamamoto, K.; Oka, K.; Morita, R.; Suguro, A.	Pulse compression of white-light continuum generated by induced phase modulation in a conventional glass fiber	Journal of the Optical Society of America B: Optical Physics	No
1664	1994	Yan, L.; Liu, Y.-Q.; Lee, C.H.	Pulse Temporal and Spatial Chirping by a Bulk Kerr Medium in a Regenerative - Amplifier	IEEE Journal of Quantum Electronics	No
1665	2019	Yan, P.; Shen, J.; Yuan, L.; Kang, J.; Wang, B.; Zhao, S.; Chen, Z.	Catalytic ozonation by Si-doped Α-Fe2O3 for the removal of nitrobenzene in aqueous solution	Separation and Purification Technology	No
1666	2020	Yan, P.; Shen, J.; Zhou, Y.; Yuan, L.; Kang, J.; Wang, S.; Chen, Z.	Interface mechanism of catalytic ozonation in an α-Fe0.9Mn0.1OOH aqueous suspension for the removal of iohexol	Applied Catalysis B: Environmental	No
1667	2020	Yan, Z.; Zhang, H.; Dzah, C.S.; Zhang, J.; Diao, C.; Ma, H.; Duan, Y.	Subcritical water extraction, identification, antioxidant and antiproliferative activity of polyphenols from lotus seedpod	Separation and Purification Technology	No
1668	2018	Yang, B.; Deng, J.; Yu, G.; Deng, S.; Li, J.; Zhu, C.; Zhuo, Q.; Duan, H.; Guo, T.	Effective degradation of carbamazepine using a novel electro-peroxone process involving simultaneous electrochemical generation of ozone and hydrogen peroxide	Electrochemistry Communications	No
1669	2016	Yang, B.; Kookana, R.S.; Williams, M.; Du, J.; Doan, H.; Kumar, A.	Removal of carbamazepine in aqueous solutions through solar photolysis of free available chlorine	Water Research	No
1670	2019	Yang, B.; Ma, S.; Cui, R.; Sun, S.; Wang, J.; Li, S.	Simultaneous removal of NOx and SO2 with H2O2 catalyzed by alkali/magnetism-modified fly ash: High efficiency, Low cost and Catalytic mechanism	Chemical Engineering Journal	No
1671	2020	Yang, B.; Peng, T.; Cai, W.-W.; Ying, G.-G.	Transformation of diazepam in water during UV/chlorine and simulated sunlight/chlorine advanced oxidation processes	Science of the Total Environment	No
1672	2018	Yang, B.; Wei, T.; Xiao, K.; Deng, J.; Yu, G.; Deng, S.; Li, J.; Zhu, C.; Duan, H.; Zhuo, Q.	Effective mineralization of anti-epilepsy drug carbamazepine in aqueous solution by simultaneously electro-generated H2O2/O3 process	Electrochimica Acta	No
1673	2019	Yang, J.; Dong, Z.; Jiang, C.; Liu, H.; Li, J.	Quantitatively assessing the role played by carbonate radicals in bromate formation by ozonation	Journal of Hazardous Materials	No
1674	2019	Yang, J.; Dong, Z.; Jiang, C.; Wang, C.; Liu, H.	An overview of bromate formation in chemical oxidation processes: Occurrence, mechanism, influencing factors, risk assessment, and control strategies	Chemosphere	No
1675	2017	Yang, J.; Li, J.; Dong, W.; Ma, J.; Yang, Y.; Li, J.; Yang, Z.; Zhang, X.; Gu, J.; Xie, W.; Cang, Y.	Enhancement of bromate formation by pH depression during ozonation of bromide-containing water in the presence of hydroxylamine	Water Research	No
1676	2018	Yang, J.; Xiao, J.; Cao, H.; Guo, Z.; Rabeah, J.; Brückner, A.; Xie, Y.	The role of ozone and influence of band structure in WO3 photocatalysis and ozone integrated process for pharmaceutical wastewater treatment	Journal of Hazardous Materials	No
1677	2020	Yang, P.; Qian, L.; Cheng, Y.; Ji, Y.; Lu, J.; Kong, D.	Formation of nitrophenolic byproducts in soils subjected to sulfate radical oxidation	Chemical Engineering Journal	No
1678	2019	Yang, P.; Zhang, Y.; Wang, K.; Doraiswamy, P.; Cho, S.-H.	Health impacts and cost-benefit analyses of surface O3 and PM2.5 over the U.S. under future climate and emission scenarios	Environmental Research	No
1679	2019	Yang, Peilin; Zhang, Yang; Wang, Kai; Doraiswamy, Prakash; Cho, Seung-Hyun	Health impacts and cost-benefit analyses of surface O(3) and PM(2.5) over the U.S. under future climate and emission scenarios.	Environmental research	No
1680	2018	Yang, S.; Han, Z.; Pan, X.; Liu, B.; Zhao, D.	Nitrogen oxide removal from simulated flue gas by UV-irradiated electrolyzed seawater: Efficiency optimization and pH-dependent mechanisms	Chemical Engineering Journal	No
1681	2018	Yang, T.; Peng, J.; Zheng, Y.; He, X.; Hou, Y.; Wu, L.; Fu, X.	Enhanced photocatalytic ozonation degradation of organic pollutants by ZnO modified TiO2 nanocomposites	Applied Catalysis B: Environmental	No
1682	2022	Yang, X.; De Buyck, P.-J.; Zhang, R.; Manhaeghe, D.; Wang, H.; Chen, L.; Zhao, Y.; Demeestere, K.; Van Hulle, S.W.H.	Enhanced removal of refractory humic- and fulvic-like organics from biotreated landfill leachate by ozonation in packed bubble columns	Science of the Total Environment	No
1683	2021	Yang, Y.; Liu, Z.; Demeestere, K.; Van Hulle, S.	Ozonation in view of micropollutant removal from biologically treated landfill leachate: Removal efficiency, [rad]OH exposure, and surrogate-based monitoring	Chemical Engineering Journal	No
1684	2022	Yang, Yaling; Lo, David Kh; Beardsmore, Caroline; Roland, Damian; Richardson, Matthew; Danvers, Lesley; Wilson, Andrew; Gaillard, Erol A.	Implementing spirometry and fractional exhaled nitric oxide testing in childhood asthma management in UK primary care: an observational study to examine training and implementation cost and impact on patient's health use and outcome.	Archives of disease in childhood	No
1685	2022	Yang, Z.-W.; Wang, W.-L.; Lee, M.-Y.; Wu, Q.-Y.; Guan, Y.-T.	Synergistic effects of ozone/peroxymonosulfate for isothiazolinone biocides degradation: Kinetics, synergistic performance and influencing factors	Environmental Pollution	No
1686	2019	YANG-Minjuan，-XIE-Huijian, -WANG-Wenpeng,-XI-Yongyong,-QIN-Cun,-HUANG-Yunbiao,-ZHAO-Yijing,-ZHAO-Jinzhuo,-SHEN-Huiping	Air pollution and elementary school students’ absenteeism caused by respiratory symptoms and diseases among primary school students	Chinese Journal of School Health	Yes	Yes	Yes
1687	2018	Yao, J.; Chen, L.; Chen, X.; Zhou, L.; Liu, W.; Zhang, Z.	Formation of inorganic nitrogenous byproducts in aqueous solution under ultrasound irradiation	Ultrasonics Sonochemistry	No
1688	2021	Yao, J.; Yu, B.; Li, H.; Yang, Y.	Interfacial catalytic and mass transfer mechanisms of an electro-peroxone process for selective removal of multiple fluoroquinolones	Applied Catalysis B: Environmental	No
1689	2022	Yao, Y.; Yin, H.; Xu, C.; Chen, D.; Shao, L.; Guan, Q.; Wang, R.	Assessing myocardial infarction severity from the urban environment perspective in Wuhan, China	Journal of Environmental Management	No
1690	2010	Yasuoka, Y.; Sorimachi, A.; Ishikawa, T.; Hosoda, M.; Tokonami, S.; Fukuhori, N.; Janik, M.	Separately measuring radon and thoron concentrations exhaled from soil using AlphaGUARD and liquid scintillation counter methods.	Radiation protection dosimetry	No
1691	2022	Ye, J.; Song, Y.; Liu, Y.; Zhong, Y.	Assessment of medical waste generation, associated environmental impact, and management issues after the outbreak of COVID-19: A case study of the Hubei Province in China	PLoS ONE	No
1692	2021	Yi, R.; Guo, H.; Wang, H.; Du, D.; Zhang, Q.; Yi, C.	Multiple production of highly active particles for oxytetracycline degradation in a large volume strong ionization dielectric barrier discharge system: Performance and degradation pathways	Separation and Purification Technology	No
1693	2021	Yin, Y.; Lv, R.; Zhang, W.; Lu, J.; Ren, Y.; Li, X.; Lv, L.; Hua, M.; Pan, B.	Exploring mechanisms of different active species formation in heterogeneous Fenton systems by regulating iron chemical environment	Applied Catalysis B: Environmental	No
1694	2021	Yoo, Geunsik	Real-time information on air pollution and avoidance behavior: evidence from South Korea.	Population and environment	Yes	No
1695	2017	Yoon, Y.; Oh, H.; Ahn, Y.-T.; Kwon, M.; Jung, Y.; Park, W.K.; Hwang, T.-M.; Yang, W.S.; Kang, J.-W.	Evaluation of the O3/graphene-based materials catalytic process: pH effect and iopromide removal	Catalysis Today	No
1696	2021	Young, B.N.; Benka-Coker, W.O.; Weller, Z.D.; Oliver, S.; Schaeffer, J.W.; Magzamen, S.	How does absenteeism impact the link between school's indoor environmental quality and student performance?	Building and Environment	No
1697	1976	Young-Sook KIM; Dal-Sup BYEUN; Jong-Rae KIM; Wha-Sung CHUNG; Kwang-Won PARK; Ian-S ROBB; Hung-Kun OH	A Statistical Survey of the Patient of Intensive Care Unit in Severance Hospital	Korean Journal of Anesthesiology	No
1698	2020	Yu, C.; Wang, X.; Pang, K.; Zhao, G.; Sun, W.	Dynamic Characteristics of a Vibrating Flip-Flow Screen and Analysis for Screening 3 mm Iron Ore	Shock and Vibration	No
1699	2019	Yu, D.; Li, L.; Wu, M.; Crittenden, J.C.	Enhanced photocatalytic ozonation of organic pollutants using an iron-based metal-organic framework	Applied Catalysis B: Environmental	No
1700	2021	Yu, D.; Wang, L.; Yang, T.; Yang, G.; Wang, D.; Ni, H.; Wu, M.	Tuning Lewis acidity of iron-based metal-organic frameworks for enhanced catalytic ozonation	Chemical Engineering Journal	No
1701	2020	Yu, H.; Dong, F.; Li, B.	Highly sensitive colorimetric detection of atmospheric sulfate formation-involved substances using plasmonic molybdenum trioxide nanosheets	Sensors and Actuators, B: Chemical	No
1702	2019	Yu, J.; Cui, Y.; Zhang, H.; Liu, Y.; Oinuma, G.; Yamauchi, T.; Mu, Z.; Yang, M.	Degradation of SDBS in water solutions using plasma in gas-liquid interface discharge: Performance, byproduct formation and toxicity evaluation	Chemosphere	No
1703	2016	Yu, Q.; Xie, H.-B.; Chen, J.	Atmospheric chemical reactions of alternatives of polybrominated diphenyl ethers initiated by [rad]OH: A case study on triphenyl phosphate	Science of the Total Environment	No
1704	2021	Yu, X.; Gocze, Z.; Cabooter, D.; Dewil, R.	Efficient reduction of carbamazepine using UV-activated sulfite: Assessment of critical process parameters and elucidation of radicals involved	Chemical Engineering Journal	No
1705	2021	Yu, X.; Kamali, M.; Van Aken, P.; Appels, L.; Van der Bruggen, B.; Dewil, R.	Synergistic effects of the combined use of ozone and sodium percarbonate for the oxidative degradation of dichlorvos	Journal of Water Process Engineering	No
1706	2021	Yu, Y.; An, H.; Zhao, Y.; Feng, J.; Wei, T.; Yu, S.; Ren, Y.; Chen, Y.	MnFe2O4 decorated graphene as a heterogeneous catalyst for efficient degradation of di-n-butyl phthalate using catalytic ozonation in water	Separation and Purification Technology	No
1707	2020	Yuan, B.; Mao, X.; Wang, Z.; Hao, R.; Zhao, Y.	Radical-induced oxidation removal of multi-air-pollutant: A critical review	Journal of Hazardous Materials	No
1708	2020	Yuan, C.; Cui, W.; Sun, Y.; Wang, J.; Chen, R.; Zhang, J.; Zhang, Y.; Dong, F.	Inhibition of the toxic byproduct during photocatalytic NO oxidation via La doping in ZnO	Chinese Chemical Letters	No
1709	2022	Yuan, P.; Ma, H.; Shen, B.; Ji, Z.	Abatement of NO/SO2/Hg0 from flue gas by advanced oxidation processes (AOPs): Tech-category, status quo and prospects	Science of the Total Environment	No
1710	2018	Yuan, X.; Duan, S.; Wu, G.; Sun, L.; Cao, G.; Li, D.; Xu, H.; Li, Q.; Xia, D.	Enhanced catalytic ozonation performance of highly stabilized mesoporous ZnO doped g-C3N4 composite for efficient water decontamination	Applied Catalysis A: General	No
1711	2018	Yuan, X.; Qin, W.; Lei, X.; Sun, L.; Li, Q.; Li, D.; Xu, H.; Xia, D.	Efficient enhancement of ozonation performance via ZVZ immobilized g-C3N4 towards superior oxidation of micropollutants	Chemosphere	No
1712	2017	Yuan, X.; Yan, X.; Xu, H.; Li, D.; Sun, L.; Cao, G.; Xia, D.	Enhanced ozonation degradation of atrazine in the presence of nano-ZnO: Performance, kinetics and effects	Journal of Environmental Sciences (China)	No
1713	2022	Yuan, Y.; Liu, J.; Gao, B.; Sillanpää, M.	Landfill leachate treatment in-depth by bio-chemical strategy: microbial activation and catalytic ozonation mechanism	Chemical Engineering Journal	No
1714	1971	Yura, H. T.	Small-angle scattering of light by ocean water.	Applied optics	No
1715	2018	Zadi, T.; Assadi, A.A.; Nasrallah, N.; Bouallouche, R.; Tri, P.N.; Bouzaza, A.; Azizi, M.M.; Maachi, R.; Wolbert, D.	Treatment of hospital indoor air by a hybrid system of combined plasma with photocatalysis: Case of trichloromethane	Chemical Engineering Journal	No
1716	1997	Zaim, K.K.	Estimation of health and economic benefits of air pollution abatement for Turkey in 1990 and 1993	Energy Policy	No
1717	2022	Zakaria, I.B.; Mahyuddin, N.	An overview of indoor air pollution in the Malaysian kindergarten environment	IOP Conference Series: Earth and Environmental Science	No
1718	2020	Zaker, T.A.; Taban, T.Z.; Mohammed, F.S.	Mitigating the influence of dense oil fires on free-space optical communication	EUREKA, Physics and Engineering	No
1719	2014	Zakrzewska, Agata; Szczepanowska, Magdalena; Książek, Janina; Biadacz, Iwona; Dziedzic, Robert; Jelitto-Górska, Małgorzata; Rzyman, Witold	The influence of selected factors on the attendance of the high-risk population in the early lung cancer detection program.	Pneumonologia i alergologia polska	No
1720	1998	Zalewski, M.; Karpińska, M.; Mnich, Z.; Kapała, J.	Radon concentrations in buildings in the north-eastern region of Poland	Journal of Environmental Radioactivity	No
1721	2001	Zalewski, M.; Mnich, Z.; Karpińska, M.; Kapała, J.; Zalewski, P.	Indoor radon concentrations in Poland as determined in short-term (two-day) measurements.	Radiation protection dosimetry	No
1722	2018	Zamani, M.; Moradi Delfani, A.; Jabbari, M.	Scavenging performance and antioxidant activity of γ-alumina nanoparticles towards DPPH free radical: Spectroscopic and DFT-D studies	Spectrochimica Acta - Part A: Molecular and Biomolecular Spectroscopy	No
1723	1971	Zelac, R.E.; Cromroy, H.L.; Bolch Jr., W.E.; Dunavant, B.G.; Bevis, H.A.	Inhaled ozone as a mutagen. II. Effect on the frequency of chromosome aberrations observed in irradiated Chinese hamsters	Environmental Research	No
1724	2018	Zeng, Q.; Xie, X.; Wang, X.; Wang, Y.; Lu, G.; Pui, D.Y.H.; Sun, J.	Enhanced photocatalytic performance of Ag@TiO2 for the gaseous acetaldehyde photodegradation under fluorescent lamp	Chemical Engineering Journal	No
1725	2020	Zeng, X.-G.; Ruan, F.-F.	Analysis on the national economic impact of PM2.5-induced health effects in China [中国PM2.5污染健康效应的国民经济影响分析]	Zhongguo Huanjing Kexue/China Environmental Science	Yes	No
1726	2019	Zeng, Y.; Chen, D.; Chen, T.; Cai, M.; Zhang, Q.; Xie, Z.; Li, R.; Xiao, Z.; Liu, G.; Lv, W.	Study on heterogeneous photocatalytic ozonation degradation of ciprofloxacin by TiO2/carbon dots: Kinetic, mechanism and pathway investigation	Chemosphere	No
1727	2019	Zhan, J.; Li, Z.; Yu, G.; Pan, X.; Wang, J.; Zhu, W.; Han, X.; Wang, Y.	Enhanced treatment of pharmaceutical wastewater by combining three-dimensional electrochemical process with ozonation to in situ regenerate granular activated carbon particle electrodes	Separation and Purification Technology	No
1728	2016	Zhan, J.; Wang, Y.; Wang, H.; Shen, W.; Pan, X.; Wang, J.; Yu, G.	Electro-peroxone regeneration of phenol-saturated activated carbon fiber: The effects of irreversible adsorption and operational parameters	Carbon	No
1729	2018	Zhang, B.; Chen, M.; Wang, L.; Zhao, X.; Hu, R.; Chen, H.; Xie, P.; Zhang, C.; He, H.	Electrochemical oxidation of volatile organic compounds in all-solid cell at ambient temperature	Chemical Engineering Journal	No
1730	2019	Zhang, Chao; Yao, Xiaohong; Chen, Ying; Chu, Qiang; Yu, Yang; Shi, Jinhui; Gao, Huiwang	Variations in the phytoplankton community due to dust additions in eutrophication, LNLC and HNLC oceanic zones.	The Science of the total environment	No
1731	2013	Zhang, F.; Duan, F.; Lv, C.; Duan, X.; Bo, E.; Feng, F.	Fiber-optic project-fringe interferometry with sinusoidal phase modulating system	Optical Engineering	No
1732	2018	Zhang, F.; Wu, K.; Zhou, H.; Hu, Y.; Preis, S.V.; Wu, H.; Wei, C.	Ozonation of aqueous phenol catalyzed by biochar produced from sludge obtained in the treatment of coking wastewater	Journal of Environmental Management	No
1733	2022	Zhang, G.; Yuan, C.; Li, X.; Yang, L.; Yang, W.; Fang, R.; Sun, Y.; Sheng, J.; Dong, F.	The mechanisms of interfacial charge transfer and photocatalysis reaction over Cs3Bi2Cl9 QD/(BiO)2CO3 heterojunction	Chemical Engineering Journal	No
1734	2018	Zhang, H.; Ji, F.; Zhang, Y.; Pan, Z.; Lai, B.	Catalytic ozonation of N,N-dimethylacetamide (DMAC) in aqueous solution using nanoscaled magnetic CuFe2O4	Separation and Purification Technology	No
1735	2019	Zhang, H.; Qiao, J.; Li, G.; Zhang, M.; Li, S.; Wang, J.; Song, Y.	Construction of coated Z-scheme Pd-BaZrO 3 @WO 3 composite with enhanced sonocatalytic activity for diazinon degradation in aqueous solution	Science of the Total Environment	No
1736	2019	Zhang, H.; Sui, S.; Zheng, X.; Cao, R.; Zhang, P.	One-pot synthesis of atomically dispersed Pt on MnO2 for efficient catalytic decomposition of toluene at low temperatures	Applied Catalysis B: Environmental	No
1737	2018	Zhang, J.; Huang, G.-Q.; Liu, C.; Zhang, R.-N.; Chen, X.-X.; Zhang, L.	Synergistic effect of microbubbles and activated carbon on the ozonation treatment of synthetic dyeing wastewater	Separation and Purification Technology	No
1738	2020	Zhang, J.; Xiong, Z.; Wei, J.; Song, Y.; Ren, Y.; Xu, D.; Lai, B.	Catalytic ozonation of penicillin G using cerium-loaded natural zeolite (CZ): Efficacy, mechanisms, pathways and toxicity assessment	Chemical Engineering Journal	No
1739	2017	Zhang, Q.; Huang, Y.; Peng, S.; Zhang, Y.; Shen, Z.; Cao, J.-J.; Ho, W.; Lee, S.C.; Pui, D.Y.H.	Perovskite LaFeO3-SrTiO3 composite for synergistically enhanced NO removal under visible light excitation	Applied Catalysis B: Environmental	No
1740	2020	Zhang, S.; Chen, Y.; Chen, B.; Yan, L.; Xie, J.; Lou, Y.	A PGC-DCDM demodulation scheme insensitive to phase modulation depth and carrier phase delay in an EOM-based SPM interferometer	Optics Communications	No
1741	2017	Zhang, S.; Quan, X.; Zheng, J.-F.; Wang, D.	Probing the interphase “HO[rad] zone” originated by carbon nanotube during catalytic ozonation	Water Research	No
1742	2018	Zhang, S.; Wu, C.; Zhou, Y.; Wang, Y.; He, X.	Effect of wastewater particles on catalytic ozonation in the advanced treatment of petrochemical secondary effluent	Chemical Engineering Journal	No
1743	2015	Zhang, S.; Zhao, Y.; Yu, G.; Wang, B.; Huang, J.; Deng, S.	Dual roles of hydroxyl radicals and effects of competition on ozonation kinetics of two phenazone-type pollutants	Emerging Contaminants	No
1744	2022	Zhang, T.; Dong, J.; Ji, Y.; Kong, D.; Lu, J.	Photodegradation of benzophenones sensitized by nitrite	Science of the Total Environment	No
1745	2017	Zhang, T.; Li, T.; Yue, X.; Yang, X.	Impacts of aerosol pollutant mitigation on lowland rice yields in China	Environmental Research Letters	No
1746	2018	Zhang, W.; Dong, X.; Liang, Y.; Sun, Y.; Dong, F.	Ag/AgCl nanoparticles assembled on BiOCl/Bi 12 O 17 Cl 2 nanosheets: Enhanced plasmonic visible light photocatalysis and in situ DRIFTS investigation	Applied Surface Science	No
1747	2020	Zhang, X.S.; Duchaine, C.	SARS-CoV-2 and health care worker protection in low-risk settings: A review of modes of transmission and a novel airborne model involving inhalable particles	Clinical Microbiology Reviews	No
1748	2017	Zhang, Y.; Chelme-Ayala, P.; Klamerth, N.; Gamal El-Din, M.	Application of UV-irradiated Fe(III)-nitrilotriacetic acid (UV-Fe(III)NTA) and UV-NTA-Fenton systems to degrade model and natural occurring naphthenic acids	Chemosphere	No
1749	2018	Zhang, Yi; Cui, Liangliang; Xu, Dandan; He, Mike Z.; Zhou, Jingwen; Han, Lianyu; Li, Xinwei; Li, Tiantian	The association of ambient PM(2.5) with school absence and symptoms in schoolchildren: a panel study.	Pediatric research	Yes	Yes	Yes
1750	2020	Zhang, Z.; Guan, H.; Luo, L.; Zheng, N.; Xiao, H.	Response of fine aerosol nitrate chemistry to Clean Air Action in winter Beijing: Insights from the oxygen isotope signatures	Science of the Total Environment	No
1751	2019	Zhang, Z.; Gui, N.; Ge, L.; Li, Z.	Numerical study of particle mixing in a tilted three-dimensional tumbler and a new particle-size mixing index	Advanced Powder Technology	No
1752	2017	Zhang, Z.; Gui, N.; Ge, L.; Li, Z.	Numerical study of mixing of binary-sized particles in rotating tumblers on the effects of end-walls and size ratios	Powder Technology	No
1753	2022	Zhang, Z.; Wang, Z.; Sun, Y.; Jiang, S.; Shi, L.; Bi, Q.; Xue, J.	Preparation of a novel Ni/Sb co-doped Ti/SnO2 electrode with carbon nanotubes as growth template by electrodeposition in a deep eutectic solvent	Journal of Electroanalytical Chemistry	No
1754	2009	Zhao, C.Z.; Taylor, S.; Werner, M.; Chalker, P.R.; Potter, R.J.; Gaskell, J.M.; Jones, A.C.	High-k materials and their response to gamma ray radiation	Journal of Vacuum Science and Technology B: Microelectronics and Nanometer Structures	No
1755	2019	Zhao, L.; Ma, W.; Lu, S.; Ma, J.	Influencing investigation of metal ions on heterogeneous catalytic ozonation by ceramic honeycomb for the degradation of nitrobenzene in aqueous solution with neutral pH	Separation and Purification Technology	No
1756	2017	Zhao, S.; Lou, Y.; Zhang, Y.; Zhu, H.; Shi, Y.	Effect of silicate supply on CH4 and N2O emissions and their global warming potentials in a Chinese paddy soil under enhanced UV-B radiation	Shengtai Xuebao	No
1757	2016	Zhao, W.; Zhang, S.; Ding, J.; Deng, Z.; Guo, L.; Zhong, Q.	Enhanced catalytic ozonation for NOx removal with CuFe2O4 nanoparticles and mechanism analysis	Journal of Molecular Catalysis A: Chemical	No
1758	2021	Zhao, X.; Li, Y.; Lu, J.; Zhou, L.; Chovelon, J.-M.; Zhou, Q.; Ji, Y.	UV/H2O2 oxidation of chloronitrobenzenes in waters revisited: Hydroxyl radical induced self-nitration	Journal of Photochemistry and Photobiology A: Chemistry	No
1759	2020	Zhao, X.; Zhang, T.; Lu, J.; Zhou, L.; Chovelon, J.-M.; Ji, Y.	Formation of chloronitrophenols upon sulfate radical-based oxidation of 2-chlorophenol in the presence of nitrite	Environmental Pollution	No
1760	2021	Zhao, X.; Zheng, W.; Qu, T.; Zhong, Y.; Xu, J.; Jiang, Y.; Zhang, H.; Tang, X.; Wang, Y.	Dual roles of reactive oxygen species in intertidal macroalgae Ulva prolifera under ultraviolet-B radiation	Environmental and Experimental Botany	No
1761	2020	Zhao, Y.; An, H.; Dong, G.; Feng, J.; Ren, Y.; Wei, T.	Elevated removal of di-n-butyl phthalate by catalytic ozonation over magnetic Mn-doped ferrospinel ZnFe2O4 materials: Efficiency and mechanism	Applied Surface Science	No
[truncated: 36 more rows]
