# Supplementary material for: Effects of air pollution on restricted activity days: systematic review and meta-analysis
Source: Environ Health. 2023 Mar 30;22:31. doi: 10.1186/s12940-023-00979-8 (PMC10061989; doi:10.1186/s12940-023-00979-8)
Supplement: Supplementary file 3 — Additional file 3. Information extracted from the studies. [file 12940_2023_979_MOESM3_ESM.xlsx]

## Sheet: OriginalData
ID	Study	Design	Pollutant	Units	Measure	Outcome	Age	N	LagDays	AssociationMeasure	Estimate	Low	High	Coefficient	SE	t-value	Difference
173	Bruyneel, 2022	CCO	PM2.5	µg/m3	24hAverage	WLD	18-64	12270	0	HR	1.04	1.01	1.06	N/A	N/A	N/A	9.15
173	Bruyneel, 2022	CCO	NO2	µg/m3	24hAverage	WLD	18-64	12270	0	HR	1.07	1.04	1.1	N/A	N/A	N/A	8.35
173	Bruyneel, 2022	CCO	O3	µg/m3	24hAverage	WLD	18-64	12270	0	HR	0.98	0.94	1.02	N/A	N/A	N/A	24
448	Gilliland, 2001	TS	PM10	µg/m3	24hAverage	SLD	4th grade	1933	DistLag	ER%	5.7	-12.1	27	N/A	N/A	N/A	10
448	Gilliland, 2001	TS	NO2	ppb	24hAverage	SLD	4th grade	1933	DistLag	ER%	-4.6	-42.4	57.8	N/A	N/A	N/A	10
448	Gilliland, 2001	TS	O3	ppb	8hAverage	SLD	4th grade	1933	DistLag	ER%	62.9	18.4	124.1	N/A	N/A	N/A	20
523	Hales, 2016 (Alpine)	TS	PM2.5	µg/m3	24hAverage	SLD	Elementary school	41039	1	ER%	2.08	1.9	2.2	N/A	N/A	N/A	10
523	Hales, 2016 (Provo)	TS	PM2.5	µg/m3	24hAverage	SLD	Elementary school	7934	1	ER%	2.3	2	2.6	N/A	N/A	N/A	10
523	Hales, 2016 (Salt Lake)	TS	PM2.5	µg/m3	24hAverage	SLD	Elementary school	13850	1	ER%	-0.47	-0.7	-0.3	N/A	N/A	N/A	10
538	Hansen, 2000	TS	PM10	µg/m3	24hAverage	WLD	N/A	1500	1	Coefficent	N/A	N/A	N/A	0.0056	N/A	2.24	1
538	Hansen, 2000	TS	NO2	µg/m3	24hAverage	WLD	N/A	1500	1	Coefficent	N/A	N/A	N/A	-7.4e-05	N/A	-0.04	1
939	Marcon, 2014	TS	PM10	µg/m3	24hAverage	SLD	6-14	462	0-4	ER%	2.5	1.1	4	N/A	N/A	N/A	10
1101	Park, 2002	TS	PM10	µg/m3	24hAverage	SLD	Elementary school	1264	0	RR	1.06	1.04	1.09	N/A	N/A	N/A	42.1
1101	Park, 2002	TS	NO2	ppb	24hAverage	SLD	Elementary school	1264	0	RR	1.02	0.99	1.04	N/A	N/A	N/A	14.51
1101	Park, 2002	TS	O3	ppb	8hAverage	SLD	Elementary school	1264	0	RR	1.08	1.06	1.11	N/A	N/A	N/A	15.94
1238	Rodrigues-Silva, 2012	CS	PM10	µg/m3	24hAverage	WLD	N/A	N/A	N/A	Coefficent	N/A	N/A	N/A	0.073	0.01	N/A	1
1238	Rodrigues-Silva, 2012	CS	NO2	µg/m3	24hAverage	WLD	N/A	N/A	N/A	Coefficent	N/A	N/A	N/A	0.041	0.022	N/A	1
1238	Rodrigues-Silva, 2012	CS	O3	µg/m3	24hAverage	WLD	N/A	N/A	N/A	Coefficent	N/A	N/A	N/A	0.013	0.004	N/A	1
1245	Rondeau, 2005	CHS	PM10	µg/m3	24hAverage	SLD	9-10	1932	5	ER%	-3.8	-10.4	3.2	N/A	N/A	N/A	10
1245	Rondeau, 2005	CHS	NO2	ppb	24hAverage	SLD	9-10	1932	5	ER%	-4.8	-8.1	-1.3	N/A	N/A	N/A	10
1245	Rondeau, 2005	CHS	O3	ppb	8hAverage	SLD	9-10	1932	5	ER%	-6.4	-13.7	1.6	N/A	N/A	N/A	20
1595	Watanabe, 2021	CCO	PM2.5	µg/m3	24hAverage	SLD	Elementary school	N/A	0	RR	1.28	1.15	1.42	N/A	N/A	N/A	10
1595	Watanabe, 2021	CCO	NO2	ppb	24hAverage	SLD	Elementary school	N/A	2	RR	1.07	1.02	1.13	N/A	N/A	N/A	10
1638	Wu, 2022	TS	PM2.5	µg/m3	24hAverage	SLD	Elementary school	N/A	0	RR	1.035	1.025	1.044	N/A	N/A	N/A	32
1686	Yang, 2019	TS	PM2.5	µg/m3	24hAverage	SLD	Elementary school	N/A	0	ER%	1.43	0.25	2.62	N/A	N/A	N/A	10
1686	Yang, 2019	TS	PM10	µg/m3	24hAverage	SLD	Elementary school	N/A	2	ER%	-0.14	-1.21	0.93	N/A	N/A	N/A	10
1686	Yang, 2019	TS	NO2	µg/m3	24hAverage	SLD	Elementary school	N/A	1	ER%	-0.1	-2.27	2.07	N/A	N/A	N/A	10
1749	Zhang, 2018	PS	PM2.5	µg/m3	24hAverage	SLD	8-13	615	0-3	OR	1.37	1.07	1.74	N/A	N/A	N/A	10
1079	Ostro, 1989 (1976)	CS	PM2.5	µg/m3	24hAverage	RRAD	18-65	N/A	28	Coefficent	N/A	N/A	N/A	0.0139	0.0031	N/A	1
1079	Ostro, 1989 (1977)	CS	PM2.5	µg/m3	24hAverage	RRAD	18-65	N/A	28	Coefficent	N/A	N/A	N/A	0.0131	0.0045	N/A	1
1079	Ostro, 1989 (1978)	CS	PM2.5	µg/m3	24hAverage	RRAD	18-65	N/A	28	Coefficent	N/A	N/A	N/A	0.0094	0.0033	N/A	1
1079	Ostro, 1989 (1979)	CS	PM2.5	µg/m3	24hAverage	RRAD	18-65	N/A	28	Coefficent	N/A	N/A	N/A	0.0154	0.0046	N/A	1
1079	Ostro, 1989 (1980)	CS	PM2.5	µg/m3	24hAverage	RRAD	18-65	N/A	28	Coefficent	N/A	N/A	N/A	0.0185	0.0035	N/A	1
1079	Ostro, 1989 (1981)	CS	PM2.5	µg/m3	24hAverage	RRAD	18-65	N/A	28	Coefficent	N/A	N/A	N/A	0.021	0.005	N/A	1
1079	Ostro, 1989 (1976)	CS	O3	µg/m3	1hMax	RRAD	18-65	N/A	14	Coefficent	N/A	N/A	N/A	0.0018	0.0017	N/A	1
1079	Ostro, 1989 (1977)	CS	O3	µg/m3	1hMax	RRAD	18-65	N/A	14	Coefficent	N/A	N/A	N/A	-0.013	0.0044	N/A	1
1079	Ostro, 1989 (1978)	CS	O3	µg/m3	1hMax	RRAD	18-65	N/A	14	Coefficent	N/A	N/A	N/A	-0.0054	0.0016	N/A	1
1079	Ostro, 1989 (1979)	CS	O3	µg/m3	1hMax	RRAD	18-65	N/A	14	Coefficent	N/A	N/A	N/A	0.0033	0.0026	N/A	1
1079	Ostro, 1989 (1980)	CS	O3	µg/m3	1hMax	RRAD	18-65	N/A	14	Coefficent	N/A	N/A	N/A	-0.0026	0.0013	N/A	1
1079	Ostro, 1989 (1981)	CS	O3	µg/m3	1hMax	RRAD	18-65	N/A	14	Coefficent	N/A	N/A	N/A	-0.0122	0.0024	N/A	1
1079	Ostro, 1989 (1976)	CS	PM2.5	µg/m3	24hAverage	MRAD	18-65	N/A	28	Coefficent	N/A	N/A	N/A	0.0344	0.0011	N/A	1
1079	Ostro, 1989 (1977)	CS	PM2.5	µg/m3	24hAverage	MRAD	18-65	N/A	28	Coefficent	N/A	N/A	N/A	0.0095	0.0014	N/A	1
1079	Ostro, 1989 (1978)	CS	PM2.5	µg/m3	24hAverage	MRAD	18-65	N/A	28	Coefficent	N/A	N/A	N/A	-0.0238	0.0011	N/A	1
1079	Ostro, 1989 (1979)	CS	PM2.5	µg/m3	24hAverage	MRAD	18-65	N/A	28	Coefficent	N/A	N/A	N/A	0.0109	0.0021	N/A	1
1079	Ostro, 1989 (1980)	CS	PM2.5	µg/m3	24hAverage	MRAD	18-65	N/A	28	Coefficent	N/A	N/A	N/A	0.0087	0.0012	N/A	1
1079	Ostro, 1989 (1981)	CS	PM2.5	µg/m3	24hAverage	MRAD	18-65	N/A	28	Coefficent	N/A	N/A	N/A	0.0014	0.0028	N/A	1
1079	Ostro, 1989 (1976)	CS	O3	µg/m3	1hMax	MRAD	18-65	N/A	14	Coefficent	N/A	N/A	N/A	0.0013	0.0009	N/A	1
1079	Ostro, 1989 (1977)	CS	O3	µg/m3	1hMax	MRAD	18-65	N/A	14	Coefficent	N/A	N/A	N/A	-0.0051	0.0007	N/A	1
1079	Ostro, 1989 (1978)	CS	O3	µg/m3	1hMax	MRAD	18-65	N/A	14	Coefficent	N/A	N/A	N/A	0.0057	0.0007	N/A	1
1079	Ostro, 1989 (1979)	CS	O3	µg/m3	1hMax	MRAD	18-65	N/A	14	Coefficent	N/A	N/A	N/A	0.0039	0.0009	N/A	1
1079	Ostro, 1989 (1980)	CS	O3	µg/m3	1hMax	MRAD	18-65	N/A	14	Coefficent	N/A	N/A	N/A	0.0055	0.0007	N/A	1
1079	Ostro, 1989 (1981)	CS	O3	µg/m3	1hMax	MRAD	18-65	N/A	14	Coefficent	N/A	N/A	N/A	-0.0027	0.0016	N/A	1
1080	Ostro, 1987 (1976)	CS	PM2.5	µg/m3	24hAverage	WLD	18-65	7077	28	Coefficent	N/A	N/A	N/A	0.00403	0.0004	N/A	1
1080	Ostro, 1987 (1977)	CS	PM2.5	µg/m3	24hAverage	WLD	18-65	7077	28	Coefficent	N/A	N/A	N/A	-0.0087	0.0015	N/A	1
1080	Ostro, 1987 (1978)	CS	PM2.5	µg/m3	24hAverage	WLD	18-65	7077	28	Coefficent	N/A	N/A	N/A	0.0159	0.0018	N/A	1
1080	Ostro, 1987 (1979)	CS	PM2.5	µg/m3	24hAverage	WLD	18-65	7077	28	Coefficent	N/A	N/A	N/A	-0.0016	0.0027	N/A	1
1080	Ostro, 1987 (1980)	CS	PM2.5	µg/m3	24hAverage	WLD	18-65	7077	28	Coefficent	N/A	N/A	N/A	0.0156	0.0014	N/A	1
1080	Ostro, 1987 (1981)	CS	PM2.5	µg/m3	24hAverage	WLD	18-65	7077	28	Coefficent	N/A	N/A	N/A	0.0157	0.003	N/A	1
1080	Ostro, 1987 (1976)	CS	PM2.5	µg/m3	24hAverage	RAD	18-65	12150	28	Coefficent	N/A	N/A	N/A	0.009	0.0007	N/A	1
1080	Ostro, 1987 (1977)	CS	PM2.5	µg/m3	24hAverage	RAD	18-65	12150	28	Coefficent	N/A	N/A	N/A	0.00342	0.0005	N/A	1
1080	Ostro, 1987 (1978)	CS	PM2.5	µg/m3	24hAverage	RAD	18-65	12150	28	Coefficent	N/A	N/A	N/A	0.00627	0.0009	N/A	1
1080	Ostro, 1987 (1979)	CS	PM2.5	µg/m3	24hAverage	RAD	18-65	12150	28	Coefficent	N/A	N/A	N/A	0.00313	0.0009	N/A	1
1080	Ostro, 1987 (1980)	CS	PM2.5	µg/m3	24hAverage	RAD	18-65	12150	28	Coefficent	N/A	N/A	N/A	0.0041	0.0007	N/A	1
1080	Ostro, 1987 (1981)	CS	PM2.5	µg/m3	24hAverage	RAD	18-65	12150	28	Coefficent	N/A	N/A	N/A	0.00284	0.001	N/A	1
1288	Samakovlis, 2005 (Logit)	CS	NO2	µg/m3	24hAverage	RAD	19-81	4482	15	Coefficent	N/A	N/A	N/A	0.008	N/A	0.618	1
1288	Samakovlis, 2005 (Poisson)	CS	NO2	µg/m3	24hAverage	RAD	19-81	4482	15	Coefficent	N/A	N/A	N/A	0.032	N/A	2.533	1
1289	Samoli, 2017	PS	O3	µg/m3	8hAverage	SLD	Elementary school	186	N/A	OR	0.92	0.82	1.02	N/A	N/A	N/A	10
1618	Willers, 2013	CS	PM10	µg/m3	24hAverage	RAD	18-80	25851	90	OR	1.5	1.05	2.16	N/A	N/A	N/A	10
1797	Chen, 2021	TS	PM10	mcg/m3	24hAverage	SLD	4th grade	792	3	RR	1.04	1.02	1.07	N/A	N/A	N/A	10
1797	Chen, 2021	TS	PM2.5	mcg/m3	24hAverage	SLD	4th grade	792	3	RR	1.02	1.01	1.03	N/A	N/A	N/A	10
1797	Chen, 2021	TS	NO2	mcg/m3	24hAverage	SLD	4th grade	792	0	RR	1.03	1.02	1.05	N/A	N/A	N/A	10

## Sheet: Notes
Abbreviation	Description
ID	Identification of the article
Design	Study design, as reported in the article
TS	Ecological time-series study
CCO	Case-crossover study
CS	Cross-sectional study
PS	Panel study
CHS	Cohort study
PM10	Particulate matter with aerodynamic diameters less or equal than 10 μm
PM2.5	Particulate matter with aerodynamic diameters less or equal than 2.5 μm
NO2	Nitrogen dioxide
O3	Ozone
µg/m3	Microgram per cubic meter
ppb	Parts-per-billion
24hAverage	24-hour average
8hAverage	8-hour average
1hMax	1-hour maximum
OM	Outdoor measurement
IM	Indoor measurement
RS	Remote sensors
WLD	Work-loss days
SLD	School-loss days
RAD	Restricted activity days
MRAD	Minor restricted activity days
N	Number of participants
LagDays	Time lag between the increase in air pollution and the outcome
DistLag	Distributed lag
AssociationMeasure	The association measure reported in the articles
RR	Relative risk
OR	Odds ratio
HR	Hazard risk
ER%	Percent excess risk
Coefficient	Beta coefficient of the regression model
Estimate	Central value of the RR, OR, %ER, or HR
Low	Lower value of the 95% confidence interval
High	Higher value of the 95% confidence interval
SE	Standard error
Difference	The original increment in the pollutant's concentration (in the original units)
N/A	Not applicable
