# Supplementary material for: Effects of air pollution on restricted activity days: systematic review and meta-analysis
Source: Environ Health. 2023 Mar 30;22:31. doi: 10.1186/s12940-023-00979-8 (PMC10061989; doi:10.1186/s12940-023-00979-8)
Supplement: Supplementary file 4 — Additional file 4. Risk of bias assessment. [file 12940_2023_979_MOESM4_ESM.xlsx]

## Sheet: RoB
ID	Study	1. Confounding							2. Selection bias			3. Exposure assessment			4. Outcome measurement			5. Missing data
		Were all confounders considered adjusted for in the analysis?	Rationale/Notes	Validity of measuring of confounding factors	Rationale/Notes	Control in analysis (Did the authors use an appropriate analysis method or study design that controlled for confounding domains?)	Rationale/Notes	Overall	Selection of participants into the study (includes non-response)	Rationale/Notes	Overall	Methods used for exposure assessment	Rationale/Notes	Overall	Validity of outcome measurements	Rationale/Notes	Overall	Missing data of outcome measures	Rationale/Notes	Missing data of exposures	Rationale/Notes	Overall
173	Bruyneel, 2022	Low	Models adjusted by temperature, humidity, and solar radiation. Long-term trends and seasonality controlled by design.	Low	Potential confounders measured with local monitory stations.	Low	Bidirectional time-stratified case-crossover design. Conditional logistic regression models.	Low	Low	Cases and controls are the same participants.	Low	Low	Network of ground monitoring stations.	Low	Low	Work incapacity certificate and ICD-10.	Low	High	Rationale for missing data not explained in the manuscript.	High	No information on missing data.	High
448	Gilliland, 2001	Low	The model controlled for temperature, seasonality, day of the week, long-term trends.	Low	Local monitoring stations in each community (same stations measuring air pollution and temperature).	Low	Generalized additive model.	Low	Low	All participants were exposed to the same polution levels.	Low	Low	Ground monitoring stations in each community.	Low	Low	Administrative reports for school absence.	Low	Low	Missing data infrequent (<10%), related to withdrawals and administrative errors.	High	No information on missing data.	High
523	Hales, 2016	Low	The models included indicator variables for temperature, day of the week, holidays, and time trends.	Low	Local monitoring stations near each city.	Low	Generalized additive model.	Low	Low	All participants were exposed to the same polution levels.	Low	Low	Central-site monitoring stations in each city.	Low	Low	Administrative reports for school absence.	Low	High	No information on missing data.	Low	Missing data imputed by regression.	High
538	Hansen, 2000	High	The only confounders considered were temperature and a trend variable.	Low	Temperature and air pollution were obtained from two stations located in the centre of the city.	Low	Logit regression model.	High	Low	All participants were exposed to the same polution levels.	Low	Low	Temperature and air pollution were obtained from two ground monitoring stations located in the centre of the city.	Low	Low	A company provided sick-leaves data for the study.	Low	High	No information on missing data.	High	No information on missing data.	High
939	Marcon, 2014	Low	Day of the week, influenza outbreaks, daily temperature, rainy day, and the calendar day, were included in the models	Low	"The monitoring station was located in the yard of the secondary school".	Low	Generalized additive model.	Low	Low	All participants were exposed to the same polution levels.	Low	Low	A ground monitoring station located in the yard of the secondary school.	Low	Low	"Data on school absences were obtained from the school registers".	Low	High	No information on missing data.	High	No information on missing data.	High
1101	Park, 2002	Low	The model controlled for long-term trends, day of the week, seasonality, holidays, temperature and humidity.	Low	Meteorologic information was obtained from a station in the central part of the city.	Low	Generalized additive model.	Low	Low	All participants were exposed to the same polution levels.	Low	Low	Data on air pollution were obtained from 27 ground monitoring stations in the city.	Low	High	School absence and illness-related data reported by parents.	High	Low	According to authors, missing or excluded exposure or outcome data were "occasional".	Low	According to authors, missing or excluded exposure or outcome data were "occasional".	Low
1238	Rodrigues-Silva, 2012	High	Apparently only temperature and humidity were used as control variables. Individual level variables were not included.	Low	Weather data were obtained from a meteorological station in the city.	Low	Generalized linear model with a logarithmic link function.	High	Low	All participants were exposed to the same polution levels.	Low	High	Monitoring network of 12 ground stations. However, the pollutant measures were calculated on a monthly basis, which may mask important daily variations in pollutant concentrations.	High	Low	"The absenteeism data were collected from the Traffic Engineering Company (CET)".	Low	High	No information on missing data.	High	No information on missing data.	High
1245	Rondeau, 2005	Low	Models adjusted for temperature and day of the week. A smoothed function of time was included to control for long-term trends and seasonality. Individual level variables included age, sex, race, parental education, family income, and others.	High	No information about the source for temperature data.	Low	Logit regression model.	High	Low	All participants were exposed to the same polution levels.	Low	Low	Air pollution measured by central site monitors in each of the 12 communities.	Low	Low	A cohort was followed during 6 months.	Low	High	No information on missing data.	High	No information on missing data.	High
1595	Watanabe, 2021	Low	Models adjusted by temperature, humidity, and atmospheric pressure. Long-term trends and seasonality controlled by design.	High	The data of meteorological variables were obtained from the Japan Meteorological Agency, but it is not clear whether these data were measured at a local monitoring station	Low	Conditional Poisson model.	High	Low	All participants were exposed to the same polution levels.	Low	Low	The hourly concentrations of pollutants were measured at a ground monitoring station.	Low	High	No information about how the school absenteeism was recorded.	High	High	No information on missing data.	High	No information on missing data.	High
1638	Wu, 2022	High	Potential confounders included: temperature, humidity, holidays. No variables for seasonality or day of the week.	Low	Data on humidity and temperature were obtained from 22 monitoring stations in Jiangsu.	Low	Generalized additive model.	High	Low	All participants were exposed to the same polution levels.	Low	Low	PM concentrations extracted from China-HighAirPollutants, a database based on ground-based monitoring stations, satellite products and models.	Low	Low	Absenteeism records were obtained from the student health monitoring system of the Jiangsu Provincial Center for Disease Control and Prevention	Low	High	No information on missing data.	Low	"The missing concentration data was replaced by the interpolated values generated based on measurements from a routine monitoring network".	High
1686	Yang, 2019	Low	Model adjusted by meteorological factors, time trends, and day of the week.	Low	Air pollution and meteorological data were obtained from a local monitoring center.	Low	Generalized additive model.	Low	Low	All participants were exposed to the same polution levels.	Low	Low	Air pollution and meteorological data were obtained from a local monitoring center.	Low	High	No information about how the school absenteeism was recorded.	High	High	No information on missing data.	High	No information on missing data.	High
1749	Zhang, 2018	Low	Model adjusted by temperature, humidity, day of the week, sex and age.	Low	Air quality and temperature data obtained from a ground monitoring station near the study location (2.3 km).	Low	Generalized linear mixed effects model.	Low	Low	All participants were exposed to the same polution levels.	Low	Low	Air quality and temperature data obtained from a ground monitoring station near the study location (2.3 km).	Low	High	Each child reported his or her own absence data.	High	High	No information on missing data.	High	No information on missing data.	High
1079	Ostro, 1989	Low	Model adjusted by age, sex, race, educational level, family income, and other variables.	High	Some of the potential confounding variables were self-reported.	Low	Poisson regression.	High	High	There is uncertainty about the differences in the level of exposures between subjects.	High	High	"Daily ozone data were obtained from EPA's SAROAD monitoring network", while FP measures "were estimated using daily airport visibility data". However, the pollutant measures were calculated over a two-weeks period, which may mask important daily variations in pollutant concentrations.	High	High	The Health Interview Survey is a cross-sectional study that measures health status through a standardized questionnaire based on self-reporting.	High	High	No information on missing data.	High	No information on missing data.	High
1080	Ostro, 1987	Low	Model adjusted by age, sex, race, educational level, family income, and other variables.	High	Some of the potential confounding variables were self-reported.	Low	Poisson regression.	High	High	There is uncertainty about the differences in the level of exposures between subjects, and the influence of these differences on the opportunity to be in the study.	High	High	Same as in Ostro (1989)	High	High	The Health Interview Survey is a cross-sectional study that measures health status through a standardized questionnaire based on self-reporting.	High	High	No information on missing data.	High	No information on missing data.	High
1289	Samoli, 2017	Low	Models were adjusted by sex (females vs males), father’s education, time-trends, ambient temperature, and other variables.	High	Some of the potential confounding variables were self-reported.	Low	Logit regression model.	High	Low	Participants in all exposure levels and with all outcomes had equal opportunity to be in the study.	Low	Low	Schools were placed within 2 km of a ground monitoring site.	Low	High	The time activity diary (TAD) used in this study was a self-reported questionnaire.	High	Low	Only two children (less than 5%) refused to participate in the final sample.	High	No information on missing data.	High
1288	Samakovlis, 2005	Low	Potential confounders included age, sex, income, temperature, and others.	High	Some of the potential confounding variables were self-reported.	Low	Logit regression model.	High	High	There is uncertainty about the differences in the level of exposures between subjects, and the influence of these differences on the opportunity to be in the study.	High	High	No information regarding the number or distance of ground monitoring stations. In addition, the pollutant measures were calculated on a monthly basis, which may mask important daily variations in pollutant concentrations.	High	High	The National Environmental Health Survey measures health status using a questionnaire based on self-reporting.	High	High	The overall response rate for the questionnaire was 72.5 percent.	High	No information on missing data.	High
1618	Willers, 2013	Low	The model was adjusted by sex, age, educational level, household income, smoking, passive smoking, and other variables.	High	Some of the potential confounding variables were self-reported.	Low	Logit regression model.	High	High	There is uncertainty about the differences in the level of exposures between subjects, and the influence of these differences on the opportunity to be in the study.	High	High	PM concentrations were estimated from two sources: a disperion model and ground stations. However, the pollutant measures were calculated on a three-month basis, which may mask important daily variations in pollutant concentrations.	High	High	The National Environmental Health Survey is based on self-reporting.	High	High	A 59.4 percent of the target population reponded the questionnaire.	High	No information on missing data.	High
1797	Chen, 2021	High	No information	Low	Air quality and temperature data obtained from a ground monitoring station in the city.	Low	Generalized additive model.	High	Low	All participants were exposed to the same polution levels.	Low	Low	Air quality and temperature data obtained from a ground monitoring station in the city.	Low	High	The survey is based on self reporting (questionnaire)	High	Low	"The recovery rate was 99.0%".	High	No information on missing data.	High

## Sheet: Notes
Abbreviation	Description
ID	Identification of the article
Low	Low risk of bias
High	High risk of bias
